# Supplementary material for: An agent-based model reveals lost person behavior based on data from wilderness search and rescue
Source: Sci Rep. 2022 Apr 7;12:5873. doi: 10.1038/s41598-022-09502-4 (PMC8990012; doi:10.1038/s41598-022-09502-4)
Supplement: Supplementary file 1 — Supplementary Information 1. [file 41598_2022_9502_MOESM1_ESM.csv]

incident_index	rep	closestpt_lat	closestpt_lon	closestpt_time_hr
1	1	31.4086312387462	-111.197383850617	72.2929411764706
1	2	31.4084266958986	-111.199181089697	8.96941176470588
1	3	31.406125588863	-111.196485231077	84.5164705882353
1	4	31.406125588863	-111.196485231077	5.18235294117647
1	5	31.406125588863	-111.196485231077	86.9764705882353
1	6	31.4064324031344	-111.195886151384	47.2552941176471
1	7	31.4084778316105	-111.205531334445	0.631764705882353
1	8	31.4100119029677	-111.191153421807	24.0352941176471
1	9	31.4009097462488	-111.198462194065	5.73647058823529
1	10	31.4111880243414	-111.198761733911	12.0788235294118
1	11	31.4084266958986	-111.199181089697	26.7658823529412
1	12	31.4087335101701	-111.200379249083	6.40235294117647
1	13	31.3996824891631	-111.196425323108	1.84470588235294
1	14	31.3993756748916	-111.204872346782	0.0917647058823529
1	15	31.4085289673224	-111.199061273758	3.86352941176471
1	16	31.4084266958986	-111.199181089697	6.73882352941177
1	17	31.4039267532511	-111.197923022341	2.42117647058824
1	18	31.4064324031344	-111.196605047016	1.25647058823529
1	19	31.4060233174391	-111.198761733911	1.73529411764706
1	20	31.4084266958986	-111.199181089697	1.12470588235294
1	21	31.4079153387796	-111.198582010003	92.4905882352941
1	22	31.3971257035679	-111.206070506169	0.0329411764705882
1	23	31.406125588863	-111.196485231077	57.3082352941176
1	24	31.4090914601534	-111.19708431077	4.28352941176471
1	25	31.406125588863	-111.196485231077	34.5105882352941
1	26	31.403415396132	-111.200978328776	1.05882352941176
1	27	31.4056653674558	-111.199899985328	0.56
1	28	31.4065858102701	-111.199840077359	1.42117647058824
1	29	31.406125588863	-111.196485231077	77.0694117647059
1	30	31.4062789959987	-111.195586611537	2.89647058823529
1	31	31.4059721817272	-111.199600445482	7.69058823529412
1	32	31.4084778316105	-111.205531334445	2.39058823529412
1	33	31.4009097462488	-111.198522102034	17.4458823529412
1	34	31.3992222677559	-111.204872346782	0.0729411764705882
1	35	31.4118527885962	-111.20067878893	47.3176470588235
1	36	31.4055119603201	-111.200019801267	73.6082352941176
1	37	31.406125588863	-111.196485231077	8.79411764705882
1	38	31.406125588863	-111.196485231077	6.70235294117647
1	39	31.4085289673224	-111.200558972991	70.8011764705882
1	40	31.4055119603201	-111.200019801267	2.46352941176471
1	41	31.4083755601867	-111.19798293031	77.98
1	42	31.4009097462488	-111.199121181727	0.516470588235294
1	43	31.4005517962654	-111.20774792931	1.33882352941176
1	44	31.4036199389797	-111.195526703568	1.05647058823529
1	45	31.406125588863	-111.196485231077	82.08
1	46	31.406074453151	-111.196964494832	37.48
1	47	31.3971257035679	-111.206370046015	0.0388235294117647
1	48	31.3973302464155	-111.205890782261	0.04
1	49	31.4084266958986	-111.199181089697	26.7329411764706
1	50	31.3990177249083	-111.202835475825	1.23176470588235
1	51	31.4088357815939	-111.198402286095	4.37058823529412
1	52	31.4084778316105	-111.205531334445	36.7823529411765
1	53	31.3982506892297	-111.20331473958	0.707058823529412
1	54	31.4007052034011	-111.203614279426	1.43294117647059
1	55	31.4124152814271	-111.199121181727	28.6305882352941
1	56	31.4110346172057	-111.197743298433	9.36941176470588
1	57	31.4049494674892	-111.202116580193	75.2047058823529
1	58	31.3972791107036	-111.206669585862	0.0129411764705882
1	59	31.4084778316105	-111.199121181727	7.77058823529412
1	60	31.4085289673224	-111.205411518506	2.14588235294118
1	61	31.3983018249416	-111.203374647549	20.8023529411765
1	62	31.4083755601867	-111.199121181727	4.12235294117647
1	63	31.4062789959987	-111.195826243414	3.76588235294118
1	64	31.4062789959987	-111.195586611537	40.2352941176471
1	65	31.3996313534512	-111.196005967322	1.08470588235294
1	66	31.4062789959987	-111.196784770924	3.83411764705882
1	67	31.4084266958986	-111.199181089697	34.3835294117647
1	68	31.4059210460153	-111.195886151384	20.9188235294118
1	69	31.4122107385795	-111.199061273758	74.7011764705882
1	70	31.4059210460153	-111.195646519507	64.78
1	71	31.406125588863	-111.196485231077	13.5517647058824
1	72	31.4065346745582	-111.19972026142	0.507058823529412
1	73	31.4076085245082	-111.20421335912	4.90352941176471
1	74	31.4075573887963	-111.203494463488	8.50588235294118
1	75	31.4088869173058	-111.19798293031	22.5294117647059
1	76	31.4055119603201	-111.199959893298	5.75294117647059
1	77	31.4083755601867	-111.199121181727	21.1705882352941
1	78	31.4056142317439	-111.203973727242	23.7188235294118
1	79	31.406125588863	-111.196485231077	6.87764705882353
1	80	31.4084266958986	-111.199181089697	2.67882352941176
1	81	31.4039267532511	-111.200319341114	1.08941176470588
1	82	31.4089380530177	-111.197024402801	81.7870588235294
1	83	31.4049494674892	-111.202116580193	48.0047058823529
1	84	31.4085801030343	-111.198042838279	16.14
1	85	31.406125588863	-111.196485231077	16.3
1	86	31.4023415461821	-111.205591242414	1.58117647058824
1	87	31.405563096032	-111.200019801267	57.4211764705882
1	88	31.405563096032	-111.200019801267	6.08352941176471
1	89	31.4059210460153	-111.195886151384	3.89647058823529
1	90	31.4057165031677	-111.199121181727	20.8658823529412
1	91	31.4084266958986	-111.199181089697	8.08352941176471
1	92	31.4084266958986	-111.199181089697	24.4988235294118
1	93	31.4011654248083	-111.208047469156	10.8082352941176
1	94	31.4061767245749	-111.199420721574	34.3835294117647
1	95	31.4060233174391	-111.199480629543	16.3470588235294
1	96	31.4036199389797	-111.200439157052	5.31294117647059
1	97	31.4059210460153	-111.195886151384	22.72
1	98	31.3996313534512	-111.198042838279	17.1482352941176
1	99	31.4088869173058	-111.205291702568	1.46
1	100	31.3958473107703	-111.201158052684	8.11411764705882
1	101	31.4069437602534	-111.205351610537	2.55058823529412
1	102	31.406125588863	-111.196485231077	23.6952941176471
1	103	31.4009097462488	-111.198522102034	1.57294117647059
1	104	31.4084266958986	-111.199181089697	2.02588235294118
1	105	31.4063301317106	-111.196844678893	9.11529411764706
1	106	31.4062789959987	-111.195586611537	99.8929411764706
1	107	31.406125588863	-111.196485231077	55.9141176470588
1	108	31.4082732887629	-111.199181089697	1.94588235294118
1	109	31.4054096888963	-111.199840077359	1.41764705882353
1	110	31.3964098036012	-111.195766335445	7.54
1	111	31.4054096888963	-111.194867715905	83.2035294117647
1	112	31.4054096888963	-111.194867715905	68.2070588235294
1	113	31.4054608246082	-111.199959893298	89.5458823529412
1	114	31.406125588863	-111.196485231077	18.4964705882353
1	115	31.4084266958986	-111.199181089697	91.3447058823529
1	116	31.3971257035679	-111.206370046015	0.00823529411764706
1	117	31.4009608819607	-111.192950660887	10.6223529411765
1	118	31.406125588863	-111.196485231077	24.4752941176471
1	119	31.4084778316105	-111.199121181727	98.6658823529412
1	120	31.4056142317439	-111.200019801267	24.3870588235294
1	121	31.4023415461821	-111.205591242414	0.682352941176471
1	122	31.4084778316105	-111.199121181727	9.29882352941176
1	123	31.403415396132	-111.191273237746	92.0047058823529
1	124	31.4009097462488	-111.198522102034	66.0329411764706
1	125	31.4082732887629	-111.199061273758	9.48235294117647
1	126	31.4055119603201	-111.19978016939	22.3282352941176
1	127	31.4084266958986	-111.199181089697	53.0682352941176
1	128	31.406125588863	-111.196485231077	13.9164705882353
1	129	31.405563096032	-111.199600445482	43.6058823529412
1	130	31.4059210460153	-111.195886151384	13.16
1	131	31.4081198816272	-111.199061273758	3.59764705882353
1	132	31.4065346745582	-111.203614279426	11.98
1	133	31.4084778316105	-111.205531334445	3.15529411764706
1	134	31.406125588863	-111.196485231077	20.1988235294118
1	135	31.403415396132	-111.191273237746	73.0564705882353
1	136	31.4086823744582	-111.198641917973	5.07764705882353
1	137	31.406125588863	-111.196485231077	38.2247058823529
1	138	31.406125588863	-111.196485231077	77.8941176470588
1	139	31.408784645882	-111.198222562187	51.1352941176471
1	140	31.406125588863	-111.196485231077	10.2482352941176
1	141	31.4037222104035	-111.200139617206	0.545882352941176
1	142	31.4059210460153	-111.195886151384	76.2258823529412
1	143	31.4053585531844	-111.197743298433	15.0752941176471
1	144	31.4064324031344	-111.199840077359	12.2352941176471
1	145	31.4016767819273	-111.196065875292	2.28941176470588
1	146	31.406125588863	-111.196485231077	25.9235294117647
1	147	31.406125588863	-111.196485231077	8.01058823529412
1	148	31.4065858102701	-111.200019801267	10.3694117647059
1	149	31.4061767245749	-111.199840077359	16.0811764705882
1	150	31.403415396132	-111.195886151384	4.36
1	151	31.408784645882	-111.198282470157	51.1811764705882
1	152	31.4084266958986	-111.199181089697	8.56117647058823
1	153	31.4084266958986	-111.199121181727	26.2847058823529
1	154	31.4059210460153	-111.195886151384	19.9517647058824
1	155	31.4062789959987	-111.199420721574	2.70588235294118
1	156	31.4117505171724	-111.199959893298	76.5352941176471
1	157	31.406125588863	-111.196485231077	2.26705882352941
1	158	31.3989154534845	-111.202955291764	1.15529411764706
1	159	31.397023432144	-111.206429953985	0.00117647058823529
1	160	31.406125588863	-111.196485231077	32.24
1	161	31.4009097462488	-111.198522102034	7.41411764705882
1	162	31.406125588863	-111.196724862954	33.4305882352941
1	163	31.4082732887629	-111.199001365789	5.71176470588235
1	164	31.4059210460153	-111.195886151384	33.2411764705882
1	165	31.4082732887629	-111.199181089697	3.61058823529412
1	166	31.4085801030343	-111.196425323108	69.8470588235294
1	167	31.4058187745915	-111.199660353451	0.974117647058824
1	168	31.406125588863	-111.196485231077	12.2
1	169	31.406125588863	-111.196485231077	27.7811764705882
1	170	31.4036199389797	-111.200798604868	39.1823529411765
1	171	31.4059721817272	-111.196724862954	97.4082352941176
1	172	31.399171132044	-111.204872346782	4.34
1	173	31.4059210460153	-111.195886151384	9.85058823529412
1	174	31.406636945982	-111.19708431077	80.7352941176471
1	175	31.4088357815939	-111.198462194065	0.86
1	176	31.4016256462154	-111.19618569123	1.76
1	177	31.3995290820273	-111.200379249083	0.734117647058824
1	178	31.4084266958986	-111.199181089697	11.3329411764706
1	179	31.4059210460153	-111.195886151384	39.7917647058824
1	180	31.3996313534512	-111.196005967322	1.78117647058824
1	181	31.406125588863	-111.196485231077	2.96705882352941
1	182	31.3977904678226	-111.206010598199	0.882352941176471
1	183	31.3991199963321	-111.204932254752	0.829411764705882
1	184	31.406125588863	-111.196485231077	6.54
1	185	31.4039267532511	-111.200319341114	3.79176470588235
1	186	31.406125588863	-111.196485231077	56.7882352941176
1	187	31.4045915175058	-111.200738696899	99.7576470588235
1	188	31.4059210460153	-111.195886151384	5.05294117647059
1	189	31.4062789959987	-111.197563574525	64.8635294117647
1	190	31.4084778316105	-111.205531334445	59.0682352941176
1	191	31.4084266958986	-111.199181089697	99.4882352941176
1	192	31.403466531844	-111.195826243414	1.93411764705882
1	193	31.4065858102701	-111.196784770924	48.4976470588235
1	194	31.4064324031344	-111.200199525175	80.6164705882353
1	195	31.405563096032	-111.199959893298	11.0611764705882
1	196	31.406125588863	-111.196485231077	94.9364705882353
1	197	31.406125588863	-111.196485231077	39.4976470588235
1	198	31.4058187745915	-111.199660353451	57.4070588235294
1	199	31.406125588863	-111.196485231077	43.8270588235294
1	200	31.4056653674558	-111.199420721574	70.5847058823529
1	201	31.4067392174058	-111.189535906636	10.2576470588235
1	202	31.409296003001	-111.19714421874	1.72352941176471
1	203	31.4068414888296	-111.198162654218	15.7094117647059
1	204	31.4084266958986	-111.199181089697	1.58352941176471
1	205	31.4083755601867	-111.198821641881	1.54117647058824
1	206	31.406125588863	-111.196485231077	1.00588235294118
1	207	31.4055119603201	-111.200019801267	2.92941176470588
1	208	31.4040290246749	-111.199480629543	1.25294117647059
1	209	31.406125588863	-111.196485231077	6.18941176470588
1	210	31.4062789959987	-111.199300905635	14.0776470588235
1	211	31.4082732887629	-111.199181089697	1.23294117647059
1	212	31.4057165031677	-111.199959893298	0.502352941176471
1	213	31.406125588863	-111.196485231077	17.3470588235294
1	214	31.406125588863	-111.196485231077	8.68823529411765
1	215	31.406125588863	-111.19708431077	23.0235294117647
1	216	31.406125588863	-111.196485231077	15.0870588235294
1	217	31.4055119603201	-111.200019801267	20.8823529411765
1	218	31.406125588863	-111.196485231077	12.7635294117647
1	219	31.4084778316105	-111.199121181727	14.7941176470588
1	220	31.4063812674225	-111.196724862954	50.6305882352941
1	221	31.4084266958986	-111.199181089697	22.5870588235294
1	222	31.4040290246749	-111.200199525175	0.616470588235294
1	223	31.406125588863	-111.196485231077	47.0694117647059
1	224	31.4033642604201	-111.200918420807	0.437647058823529
1	225	31.3974325178393	-111.206370046015	0.18
1	226	31.4039267532511	-111.200199525175	83.9188235294118
1	227	31.4059210460153	-111.195886151384	6.32352941176471
1	228	31.3979438749583	-111.196065875292	6.99058823529412
1	229	31.4002961177059	-111.197923022341	1.95882352941176
1	230	31.4062278602868	-111.196545139046	72.0905882352941
1	231	31.3996313534512	-111.198402286095	2.67764705882353
1	232	31.406125588863	-111.196485231077	20.5388235294118
1	233	31.4084778316105	-111.205531334445	1.08705882352941
1	234	31.4059210460153	-111.195886151384	23.8141176470588
1	235	31.4065346745582	-111.196605047016	32.3705882352941
1	236	31.406125588863	-111.196485231077	5.64117647058824
1	237	31.4058699103034	-111.199600445482	1.23529411764706
1	238	31.4058187745915	-111.199240997666	2.17647058823529
1	239	31.4000404391464	-111.198582010003	17.1317647058824
1	240	31.4054096888963	-111.194867715905	67.0270588235294
1	241	31.4065858102701	-111.200558972991	6.21647058823529
1	242	31.408222153051	-111.198222562187	75.1094117647059
1	243	31.4059210460153	-111.195886151384	7.09411764705882
1	244	31.4009097462488	-111.198522102034	0.518823529411765
1	245	31.4054608246082	-111.199181089697	9.03176470588235
1	246	31.406125588863	-111.202655751917	1.74117647058824
1	247	31.399171132044	-111.204812438813	0.0988235294117647
1	248	31.406125588863	-111.196485231077	13.6294117647059
1	249	31.408784645882	-111.198342378126	97.0235294117647
1	250	31.4062789959987	-111.19708431077	5.29411764705882
1	251	31.4062789959987	-111.195586611537	96.8858823529412
1	252	31.4084778316105	-111.205531334445	0.982352941176471
1	253	31.4084778316105	-111.199121181727	3.94588235294118
1	254	31.406125588863	-111.196485231077	9.98117647058823
1	255	31.4059210460153	-111.195886151384	12.2388235294118
1	256	31.4060233174391	-111.194867715905	19.3070588235294
1	257	31.4054096888963	-111.199600445482	38.1929411764706
1	258	31.406125588863	-111.196485231077	1.09764705882353
1	259	31.4005006605535	-111.207807837279	4.01058823529412
1	260	31.406125588863	-111.196485231077	15.0188235294118
1	261	31.4084266958986	-111.199181089697	2.88705882352941
1	262	31.4009097462488	-111.198522102034	36.1858823529412
1	263	31.4059210460153	-111.195886151384	10.5129411764706
1	264	31.403415396132	-111.195946059353	25.6305882352941
1	265	31.4055119603201	-111.200019801267	82.0058823529412
1	266	31.4056653674558	-111.199959893298	12.2117647058824
1	267	31.405563096032	-111.199959893298	10.1317647058824
1	268	31.408784645882	-111.198582010003	2.95411764705882
1	269	31.4084778316105	-111.200558972991	8.57176470588235
1	270	31.4063301317106	-111.196485231077	37.3717647058824
1	271	31.4004495248416	-111.206070506169	0.710588235294118
1	272	31.4054608246082	-111.19978016939	99.3882352941176
1	273	31.4066880816939	-111.196904586862	54.7776470588235
1	274	31.406125588863	-111.196485231077	30.6023529411765
1	275	31.4069948959653	-111.204692622874	91.2176470588235
1	276	31.4082732887629	-111.199061273758	0.928235294117647
1	277	31.4084266958986	-111.199181089697	7.34588235294118
1	278	31.406125588863	-111.196485231077	56.3694117647059
1	279	31.4062789959987	-111.195586611537	2.73294117647059
1	280	31.3993756748916	-111.201817040347	0.435294117647059
1	281	31.4059210460153	-111.200019801267	34.2141176470588
1	282	31.4088869173058	-111.198162654218	4.01176470588235
1	283	31.4062789959987	-111.196904586862	3.66941176470588
1	284	31.4084266958986	-111.199181089697	0.818823529411765
1	285	31.3966654821607	-111.204632714905	0.435294117647059
1	286	31.4084778316105	-111.205531334445	1.49529411764706
1	287	31.406125588863	-111.196485231077	21.3188235294118
1	288	31.4048471960654	-111.19888154985	2.23058823529412
1	289	31.4084266958986	-111.199181089697	0.901176470588235
1	290	31.406125588863	-111.196485231077	35.3541176470588
1	291	31.4074039816606	-111.197383850617	10.0458823529412
1	292	31.4062789959987	-111.196844678893	13.3423529411765
1	293	31.4022392747583	-111.203913819273	6.79176470588235
1	294	31.4057676388796	-111.199899985328	28.5564705882353
1	295	31.4059210460153	-111.195886151384	40.2117647058824
1	296	31.4055119603201	-111.200019801267	18.7658823529412
1	297	31.406125588863	-111.196485231077	19.0011764705882
1	298	31.4056142317439	-111.199540537513	10.2364705882353
1	299	31.406125588863	-111.196485231077	75.3611764705882
1	300	31.4082732887629	-111.198761733911	2.65294117647059
1	301	31.4067392174058	-111.189535906636	10.2576470588235
1	302	31.409296003001	-111.19714421874	1.72352941176471
1	303	31.4068414888296	-111.198162654218	15.7094117647059
1	304	31.4084266958986	-111.199181089697	1.58352941176471
1	305	31.4083755601867	-111.198821641881	1.54117647058824
1	306	31.406125588863	-111.196485231077	1.00588235294118
1	307	31.4055119603201	-111.200019801267	2.92941176470588
1	308	31.4040290246749	-111.199480629543	1.25294117647059
1	309	31.406125588863	-111.196485231077	6.18941176470588
1	310	31.4062789959987	-111.199300905635	14.0776470588235
1	311	31.4082732887629	-111.199181089697	1.23294117647059
1	312	31.4057165031677	-111.199959893298	0.502352941176471
1	313	31.406125588863	-111.196485231077	17.3470588235294
1	314	31.406125588863	-111.196485231077	8.68823529411765
1	315	31.406125588863	-111.19708431077	23.0235294117647
1	316	31.406125588863	-111.196485231077	15.0870588235294
1	317	31.4055119603201	-111.200019801267	20.8823529411765
1	318	31.406125588863	-111.196485231077	12.7635294117647
1	319	31.4084778316105	-111.199121181727	14.7941176470588
1	320	31.4063812674225	-111.196724862954	50.6305882352941
1	321	31.4084266958986	-111.199181089697	22.5870588235294
1	322	31.4040290246749	-111.200199525175	0.616470588235294
1	323	31.406125588863	-111.196485231077	47.0694117647059
1	324	31.4033642604201	-111.200918420807	0.437647058823529
1	325	31.3974325178393	-111.206370046015	0.18
1	326	31.4039267532511	-111.200199525175	83.9188235294118
1	327	31.4059210460153	-111.195886151384	6.32352941176471
1	328	31.3979438749583	-111.196065875292	6.99058823529412
1	329	31.4002961177059	-111.197923022341	1.95882352941176
1	330	31.4062278602868	-111.196545139046	72.0905882352941
1	331	31.3996313534512	-111.198402286095	2.67764705882353
1	332	31.406125588863	-111.196485231077	20.5388235294118
1	333	31.4084778316105	-111.205531334445	1.08705882352941
1	334	31.4059210460153	-111.195886151384	23.8141176470588
1	335	31.4065346745582	-111.196605047016	32.3705882352941
1	336	31.406125588863	-111.196485231077	5.64117647058824
1	337	31.4058699103034	-111.199600445482	1.23529411764706
1	338	31.4058187745915	-111.199240997666	2.17647058823529
1	339	31.4000404391464	-111.198582010003	17.1317647058824
1	340	31.4054096888963	-111.194867715905	67.0270588235294
1	341	31.4065858102701	-111.200558972991	6.21647058823529
1	342	31.408222153051	-111.198222562187	75.1094117647059
1	343	31.4059210460153	-111.195886151384	7.09411764705882
1	344	31.4009097462488	-111.198522102034	0.518823529411765
1	345	31.4054608246082	-111.199181089697	9.03176470588235
1	346	31.406125588863	-111.202655751917	1.74117647058824
1	347	31.399171132044	-111.204812438813	0.0988235294117647
1	348	31.406125588863	-111.196485231077	13.6294117647059
1	349	31.408784645882	-111.198342378126	97.0235294117647
1	350	31.4062789959987	-111.19708431077	5.29411764705882
1	351	31.4062789959987	-111.195586611537	96.8858823529412
1	352	31.4084778316105	-111.205531334445	0.982352941176471
1	353	31.4084778316105	-111.199121181727	3.94588235294118
1	354	31.406125588863	-111.196485231077	9.98117647058823
1	355	31.4059210460153	-111.195886151384	12.2388235294118
1	356	31.4060233174391	-111.194867715905	19.3070588235294
1	357	31.4054096888963	-111.199600445482	38.1929411764706
1	358	31.406125588863	-111.196485231077	1.09764705882353
1	359	31.4005006605535	-111.207807837279	4.01058823529412
1	360	31.406125588863	-111.196485231077	15.0188235294118
1	361	31.4084266958986	-111.199181089697	2.88705882352941
1	362	31.4009097462488	-111.198522102034	36.1858823529412
1	363	31.4059210460153	-111.195886151384	10.5129411764706
1	364	31.403415396132	-111.195946059353	25.6305882352941
1	365	31.4055119603201	-111.200019801267	82.0058823529412
1	366	31.4056653674558	-111.199959893298	12.2117647058824
1	367	31.405563096032	-111.199959893298	10.1317647058824
1	368	31.408784645882	-111.198582010003	2.95411764705882
1	369	31.4084778316105	-111.200558972991	8.57176470588235
1	370	31.4063301317106	-111.196485231077	37.3717647058824
1	371	31.4004495248416	-111.206070506169	0.710588235294118
1	372	31.4054608246082	-111.19978016939	99.3882352941176
1	373	31.4066880816939	-111.196904586862	54.7776470588235
1	374	31.406125588863	-111.196485231077	30.6023529411765
1	375	31.4069948959653	-111.204692622874	91.2176470588235
1	376	31.4082732887629	-111.199061273758	0.928235294117647
1	377	31.4084266958986	-111.199181089697	7.34588235294118
1	378	31.406125588863	-111.196485231077	56.3694117647059
1	379	31.4062789959987	-111.195586611537	2.73294117647059
1	380	31.3993756748916	-111.201817040347	0.435294117647059
1	381	31.4059210460153	-111.200019801267	34.2141176470588
1	382	31.4088869173058	-111.198162654218	4.01176470588235
1	383	31.4062789959987	-111.196904586862	3.66941176470588
1	384	31.4084266958986	-111.199181089697	0.818823529411765
1	385	31.3966654821607	-111.204632714905	0.435294117647059
1	386	31.4084778316105	-111.205531334445	1.49529411764706
1	387	31.406125588863	-111.196485231077	21.3188235294118
1	388	31.4048471960654	-111.19888154985	2.23058823529412
1	389	31.4084266958986	-111.199181089697	0.901176470588235
1	390	31.406125588863	-111.196485231077	35.3541176470588
1	391	31.4074039816606	-111.197383850617	10.0458823529412
1	392	31.4062789959987	-111.196844678893	13.3423529411765
1	393	31.4022392747583	-111.203913819273	6.79176470588235
1	394	31.4057676388796	-111.199899985328	28.5564705882353
1	395	31.4059210460153	-111.195886151384	40.2117647058824
1	396	31.4055119603201	-111.200019801267	18.7658823529412
1	397	31.406125588863	-111.196485231077	19.0011764705882
1	398	31.4056142317439	-111.199540537513	10.2364705882353
1	399	31.406125588863	-111.196485231077	75.3611764705882
1	400	31.4082732887629	-111.198761733911	2.65294117647059
1	401	31.4091937315772	-111.204333175058	2.30588235294118
1	402	31.406125588863	-111.196485231077	66.5858823529412
1	403	31.403977888963	-111.200259433144	0.950588235294118
1	404	31.4120573314438	-111.200259433144	15.1870588235294
1	405	31.3983529606536	-111.207268665555	0.287058823529412
1	406	31.4069437602534	-111.199480629543	24.0976470588235
1	407	31.4062278602868	-111.195646519507	55.4823529411765
1	408	31.3991199963321	-111.204872346782	0.577647058823529
1	409	31.4055119603201	-111.201577408469	58.5035294117647
1	410	31.4120061957319	-111.199959893298	97.2341176470588
1	411	31.4059721817272	-111.199480629543	2.80705882352941
1	412	31.4072505745248	-111.204932254752	3.27529411764706
1	413	31.406125588863	-111.196485231077	25.3141176470588
1	414	31.3973302464155	-111.204872346782	0.263529411764706
1	415	31.4072505745248	-111.194807807936	2.16235294117647
1	416	31.4055119603201	-111.199959893298	35.7529411764706
1	417	31.4009097462488	-111.198522102034	0.468235294117647
1	418	31.4024949533178	-111.192231765255	3.77058823529412
1	419	31.4035176675559	-111.193010568856	1.37294117647059
1	420	31.4009097462488	-111.198522102034	23.9117647058824
1	421	31.4055119603201	-111.200019801267	42.44
1	422	31.4062278602868	-111.203135015672	4.43176470588235
1	423	31.403415396132	-111.195886151384	7.62470588235294
1	424	31.4083244244748	-111.196305507169	4.90588235294118
1	425	31.405563096032	-111.200019801267	1.18117647058824
1	426	31.406125588863	-111.196485231077	25.3494117647059
1	427	31.4084266958986	-111.199181089697	50.2423529411765
1	428	31.4054096888963	-111.194867715905	92.9023529411765
1	429	31.4084778316105	-111.199121181727	11.6788235294118
1	430	31.4063812674225	-111.20067878893	8.81764705882353
1	431	31.406125588863	-111.196485231077	10.9482352941176
1	432	31.4070971673891	-111.198162654218	13.4376470588235
1	433	31.4120573314438	-111.199959893298	49.7517647058824
1	434	31.403415396132	-111.200918420807	9.60941176470588
1	435	31.3971257035679	-111.206310138046	0.00588235294117647
1	436	31.4017279176392	-111.195946059353	2.65058823529412
1	437	31.4062789959987	-111.196844678893	45.0035294117647
1	438	31.4022904104702	-111.203973727242	0.383529411764706
1	439	31.4085801030343	-111.199001365789	0.721176470588235
1	440	31.4062278602868	-111.196844678893	27.9176470588235
1	441	31.4062789959987	-111.196904586862	54.0670588235294
1	442	31.4062789959987	-111.19714421874	29.1552941176471
1	443	31.4060233174391	-111.196904586862	9.81647058823529
1	444	31.4059210460153	-111.195886151384	54.4070588235294
1	445	31.4084266958986	-111.199181089697	4.85176470588235
1	446	31.406125588863	-111.196485231077	40.0164705882353
1	447	31.4084778316105	-111.205531334445	1.37176470588235
1	448	31.406125588863	-111.196485231077	35.4270588235294
1	449	31.406125588863	-111.196485231077	22.9823529411765
1	450	31.4084778316105	-111.199121181727	5.87058823529412
1	451	31.4062278602868	-111.19798293031	54.9411764705882
1	452	31.403415396132	-111.200978328776	0.312941176470588
1	453	31.3993245391797	-111.198761733911	1.86823529411765
1	454	31.4083755601867	-111.199181089697	2.24117647058824
1	455	31.406125588863	-111.196485231077	22.1917647058824
1	456	31.4081198816272	-111.198582010003	9.66705882352941
1	457	31.4085289673224	-111.199061273758	13.7988235294118
1	458	31.4059210460153	-111.198522102034	1.06352941176471
1	459	31.4059210460153	-111.19972026142	0.603529411764706
1	460	31.4063301317106	-111.195826243414	5.96235294117647
1	461	31.406125588863	-111.196485231077	69.5117647058824
1	462	31.4055119603201	-111.200019801267	78.9647058823529
1	463	31.4054096888963	-111.194867715905	3.06235294117647
1	464	31.4085289673224	-111.200558972991	90.1141176470588
1	465	31.4084266958986	-111.20067878893	42.0694117647059
1	466	31.397023432144	-111.206429953985	0.00117647058823529
1	467	31.3996313534512	-111.196005967322	7.90470588235294
1	468	31.4059210460153	-111.195886151384	1.32941176470588
1	469	31.397023432144	-111.206429953985	0.00117647058823529
1	470	31.4069948959653	-111.19798293031	0.595294117647059
1	471	31.406125588863	-111.196485231077	16.8176470588235
1	472	31.406074453151	-111.199480629543	12.7741176470588
1	473	31.4064324031344	-111.198162654218	4.36235294117647
1	474	31.4086823744582	-111.197323942648	6.65058823529412
1	475	31.4059210460153	-111.195886151384	26.6058823529412
1	476	31.4063301317106	-111.196844678893	64.9611764705882
1	477	31.4059210460153	-111.195886151384	25.4341176470588
1	478	31.399733624875	-111.202775567856	0.505882352941176
1	479	31.3991199963321	-111.204872346782	14.1952941176471
1	480	31.3993245391797	-111.202356212071	0.190588235294118
1	481	31.397023432144	-111.206429953985	0.00117647058823529
1	482	31.4062278602868	-111.195706427476	12.9541176470588
1	483	31.4085801030343	-111.198402286095	10.0588235294118
1	484	31.4066880816939	-111.201577408469	14.3870588235294
1	485	31.4120061957319	-111.199660353451	88.9435294117647
1	486	31.4057676388796	-111.199600445482	27.0552941176471
1	487	31.406125588863	-111.196485231077	14.7341176470588
1	488	31.4043358389463	-111.202715659887	0.38
1	489	31.406125588863	-111.196485231077	29.8705882352941
1	490	31.4085289673224	-111.200558972991	2.89529411764706
1	491	31.405563096032	-111.200019801267	12.5211764705882
1	492	31.406125588863	-111.196485231077	25.3258823529412
1	493	31.4084266958986	-111.199181089697	51.9894117647059
1	494	31.4039267532511	-111.188098115372	40.1847058823529
1	495	31.4064835388463	-111.19978016939	4.53176470588235
1	496	31.4056142317439	-111.200019801267	56.4329411764706
1	497	31.4083755601867	-111.199240997666	1.73647058823529
1	498	31.406125588863	-111.196485231077	3.49764705882353
1	499	31.4055119603201	-111.200019801267	0.44
1	500	31.4084266958986	-111.199181089697	0.651764705882353
2	1	31.4282066652217	-110.294048849617	0.144705882352941
2	2	31.4289223224408	-110.293569585862	0.00823529411764706
2	3	31.4297913347783	-110.304113388463	7.19882352941177
2	4	31.4294335061687	-110.304233204401	13.6435294117647
2	5	31.430098045015	-110.305191731911	11.2811764705882
2	6	31.4292801510503	-110.303993572524	2.44705882352941
2	7	31.4245772607536	-110.298661763254	21.9247058823529
2	8	31.4294335061687	-110.304233204401	15.9894117647059
2	9	31.4294335061687	-110.304233204401	48.0552941176471
2	10	31.4292801510503	-110.303993572524	10.04
2	11	31.4280533101034	-110.30435302034	35.9435294117647
2	12	31.4294335061687	-110.304233204401	34.7035294117647
2	13	31.4294335061687	-110.304233204401	0.492941176470588
2	14	31.4297913347783	-110.294228573525	0.0447058823529412
2	15	31.4260596935645	-110.302376057352	0.244705882352941
2	16	31.430098045015	-110.305191731911	75.1129411764706
2	17	31.4315804778259	-110.297164064021	15.3164705882353
2	18	31.4294335061687	-110.304233204401	17.2376470588235
2	19	31.4294335061687	-110.304233204401	2.75529411764706
2	20	31.4294335061687	-110.304233204401	4.60705882352941
2	21	31.4312226492164	-110.296564984328	0.0988235294117647
2	22	31.4258552200734	-110.302675597199	8.51529411764706
2	23	31.4294335061687	-110.304233204401	56.5129411764706
2	24	31.4293312694231	-110.304053480493	24.4070588235294
2	25	31.4292801510503	-110.303993572524	8.74117647058823
2	26	31.4280533101034	-110.304652560187	7.37058823529412
2	27	31.4285644938313	-110.304113388463	39.2058823529412
2	28	31.4294335061687	-110.304233204401	6.87647058823529
2	29	31.4292801510503	-110.303993572524	1.76470588235294
2	30	31.4252417995999	-110.303873756586	10.4811764705882
2	31	31.4294335061687	-110.304233204401	1.07176470588235
2	32	31.4294335061687	-110.304233204401	18.1317647058824
2	33	31.4292801510503	-110.304053480493	0.692941176470588
2	34	31.431324885962	-110.303813848616	25.8741176470588
2	35	31.4294335061687	-110.304233204401	6.32705882352941
2	36	31.4356699476492	-110.2981824995	12.4776470588235
2	37	31.4292801510503	-110.303993572524	46.0164705882353
2	38	31.4294335061687	-110.304233204401	0.82
2	39	31.4270820610203	-110.306030443481	27.2105882352941
2	40	31.4294335061687	-110.304233204401	31.2976470588235
2	41	31.4270820610203	-110.306749339113	22.9247058823529
2	42	31.4294335061687	-110.304233204401	4.41176470588235
2	43	31.4294335061687	-110.304233204401	4.01411764705882
2	44	31.4294335061687	-110.304233204401	10.3588235294118
2	45	31.4265197589196	-110.300039646549	0.202352941176471
2	46	31.4297402164055	-110.299141027009	11.4341176470588
2	47	31.4326028452818	-110.303813848616	10.3188235294118
2	48	31.4345453434478	-110.297164064021	0.723529411764706
2	49	31.4294335061687	-110.304233204401	26.4658823529412
2	50	31.428871204068	-110.30698897099	68.5952941176471
2	51	31.4346475801934	-110.301058082027	1.33882352941176
2	52	31.432551726909	-110.296025812604	26.6576470588235
2	53	31.4294335061687	-110.304233204401	10.3364705882353
2	54	31.4294335061687	-110.304233204401	7.98941176470588
2	55	31.4254973914638	-110.304173296432	10.0905882352941
2	56	31.428871204068	-110.294348389463	0.123529411764706
2	57	31.4294335061687	-110.304233204401	34.3494117647059
2	58	31.430098045015	-110.305191731911	44.9317647058824
2	59	31.4294335061687	-110.304233204401	28.7729411764706
2	60	31.4294846245415	-110.304173296432	11.5788235294118
2	61	31.4294335061687	-110.304233204401	70.3423529411765
2	62	31.4292801510503	-110.303993572524	12.8858823529412
2	63	31.4294335061687	-110.304233204401	32.2129411764706
2	64	31.4294335061687	-110.304233204401	23.4317647058824
2	65	31.4294335061687	-110.304233204401	1.25411764705882
2	66	31.4292801510503	-110.303993572524	38.7023529411765
2	67	31.4297402164055	-110.299141027009	0.178823529411765
2	68	31.4320916615539	-110.297703235745	1.88941176470588
2	69	31.4290245591864	-110.306869155052	5.21294117647059
2	70	31.4294335061687	-110.304233204401	12.7117647058824
2	71	31.4320405431811	-110.297703235745	2.77882352941176
2	72	31.4294335061687	-110.304233204401	43.7941176470588
2	73	31.4275421263755	-110.297223971991	2.88470588235294
2	74	31.4294335061687	-110.304233204401	16.7211764705882
2	75	31.4294335061687	-110.304233204401	20.7517647058824
2	76	31.4292801510503	-110.303993572524	19.9482352941176
2	77	31.4294335061687	-110.304233204401	71.0352941176471
2	78	31.4294846245415	-110.304173296432	45.28
2	79	31.4321938982994	-110.297703235745	0.312941176470588
2	80	31.4294335061687	-110.304233204401	5.67411764705882
2	81	31.4267242324108	-110.305551179727	29.8623529411765
2	82	31.4257529833278	-110.304173296432	12.4776470588235
2	83	31.4294335061687	-110.304233204401	99.7623529411765
2	84	31.430098045015	-110.304412928309	1.41411764705882
2	85	31.4319894248083	-110.297703235745	89.16
2	86	31.432551726909	-110.296025812604	7.37529411764706
2	87	31.4243727872624	-110.297463603868	1.92941176470588
2	88	31.432551726909	-110.296025812604	4.53411764705882
2	89	31.4294335061687	-110.304233204401	66.0741176470588
2	90	31.4292801510503	-110.303993572524	6.32235294117647
2	91	31.4294846245415	-110.304173296432	10.6129411764706
2	92	31.4294846245415	-110.304173296432	5.34235294117647
2	93	31.4294335061687	-110.304233204401	1.03058823529412
2	94	31.4245772607536	-110.298661763254	10.5470588235294
2	95	31.4294335061687	-110.293869125709	0.0129411764705882
2	96	31.4294335061687	-110.304233204401	81.5164705882353
2	97	31.4294335061687	-110.304233204401	21.7423529411765
2	98	31.4360277762588	-110.300279278426	8.84588235294118
2	99	31.4294335061687	-110.304233204401	83.9352941176471
2	100	31.4297913347783	-110.294228573525	0.156470588235294
2	101	31.4294335061687	-110.304233204401	27.9494117647059
2	102	31.4274398896299	-110.296624892297	0.630588235294118
2	103	31.4265197589196	-110.300039646549	0.177647058823529
2	104	31.4293312694231	-110.29374930977	0.0164705882352941
2	105	31.4290245591864	-110.293389861954	0.00235294117647059
2	106	31.4294335061687	-110.304233204401	43.6223529411765
2	107	31.4294335061687	-110.304233204401	41.5282352941176
2	108	31.4294335061687	-110.304233204401	2.16117647058824
2	109	31.4289734408136	-110.304892192064	0.972941176470588
2	110	31.4294335061687	-110.304233204401	1.00470588235294
2	111	31.4271842977659	-110.295965904635	1.61764705882353
2	112	31.430098045015	-110.305191731911	7.32823529411765
2	113	31.4294335061687	-110.304233204401	20.6517647058824
2	114	31.4294335061687	-110.304233204401	26.2152941176471
2	115	31.4345453434478	-110.297164064021	38.9752941176471
2	116	31.4294846245415	-110.304173296432	17.4435294117647
2	117	31.4294335061687	-110.304233204401	16.5352941176471
2	118	31.4294335061687	-110.304233204401	4.76352941176471
2	119	31.4250884444815	-110.303753940647	15.7658823529412
2	120	31.4301491633878	-110.300219370457	7.15176470588235
2	121	31.4266219956652	-110.302795413138	0.417647058823529
2	122	31.4294335061687	-110.304233204401	60.9552941176471
2	123	31.4294335061687	-110.304233204401	33.9635294117647
2	124	31.4292801510503	-110.303993572524	2.61647058823529
2	125	31.4294846245415	-110.304173296432	1.58117647058824
2	126	31.4294335061687	-110.304233204401	27.9976470588235
2	127	31.4294846245415	-110.304173296432	1.06235294117647
2	128	31.4297913347783	-110.294228573525	0.0988235294117647
2	129	31.4302002817606	-110.305850719573	52.5952941176471
2	130	31.4294335061687	-110.304233204401	30.9823529411765
2	131	31.4294335061687	-110.304233204401	7.11176470588235
2	132	31.4294335061687	-110.304233204401	16.9823529411765
2	133	31.4329606738913	-110.29464792931	4.10235294117647
2	134	31.4294335061687	-110.304233204401	34.2070588235294
2	135	31.4294335061687	-110.29908111904	4.52941176470588
2	136	31.4294335061687	-110.304233204401	22.2423529411765
2	137	31.4294846245415	-110.304173296432	2.87647058823529
2	138	31.4289223224408	-110.293389861954	0.0211764705882353
2	139	31.4294335061687	-110.304233204401	17.9141176470588
2	140	31.4294846245415	-110.304173296432	2.10352941176471
2	141	31.4254973914638	-110.304173296432	27.8341176470588
2	142	31.4358744211404	-110.297044248083	0.645882352941176
2	143	31.4292801510503	-110.303993572524	4.40941176470588
2	144	31.428155546849	-110.304652560187	2.31529411764706
2	145	31.4294335061687	-110.304233204401	31.5917647058824
2	146	31.4289734408136	-110.293449769923	0.00705882352941176
2	147	31.428155546849	-110.297343787929	0.24
2	148	31.4294335061687	-110.304233204401	3.7
2	149	31.4294846245415	-110.304173296432	81.5576470588235
2	150	31.4270309426476	-110.296025812604	0.244705882352941
2	151	31.4294335061687	-110.304233204401	11.3682352941176
2	152	31.4357721843948	-110.298901395132	4.8
2	153	31.4294335061687	-110.304233204401	18.9505882352941
2	154	31.432551726909	-110.296025812604	2.72823529411765
2	155	31.4270820610203	-110.30525163988	5.04588235294118
2	156	31.4272865345115	-110.305910627543	9.99647058823529
2	157	31.4294846245415	-110.304173296432	1.60117647058824
2	158	31.432551726909	-110.296025812604	2.32941176470588
2	159	31.4294335061687	-110.304233204401	66.8835294117647
2	160	31.4294335061687	-110.304233204401	12.3352941176471
2	161	31.4294335061687	-110.304233204401	9.45764705882353
2	162	31.4292801510503	-110.303993572524	69.9117647058823
2	163	31.4294335061687	-110.304233204401	10.3188235294118
2	164	31.4292801510503	-110.303993572524	57.5964705882353
2	165	31.4294335061687	-110.304233204401	33.6011764705882
2	166	31.4294335061687	-110.304233204401	17.1470588235294
2	167	31.4294335061687	-110.304233204401	0.917647058823529
2	168	31.4287689673224	-110.30698897099	81.5482352941176
2	169	31.4281044284762	-110.297164064021	0.14
2	170	31.4294846245415	-110.304173296432	1.81176470588235
2	171	31.4294335061687	-110.304233204401	16.2164705882353
2	172	31.4294335061687	-110.304233204401	49.7670588235294
2	173	31.4294335061687	-110.304233204401	8.08
2	174	31.4297402164055	-110.299141027009	0.455294117647059
2	175	31.4289223224408	-110.30698897099	26.0964705882353
2	176	31.4292801510503	-110.303993572524	0.541176470588235
2	177	31.4310181757252	-110.302915229076	0.575294117647059
2	178	31.4294335061687	-110.304233204401	0.708235294117647
2	179	31.4294335061687	-110.304233204401	38.0670588235294
2	180	31.4294335061687	-110.304233204401	2.20352941176471
2	181	31.4279510733578	-110.29728387996	3.62470588235294
2	182	31.4294335061687	-110.304233204401	88.8411764705882
2	183	31.4294335061687	-110.304233204401	24.5117647058824
2	184	31.4294335061687	-110.304233204401	16.0141176470588
2	185	31.4297402164055	-110.299141027009	4.18588235294118
2	186	31.4247817342447	-110.304173296432	87.5576470588235
2	187	31.4294335061687	-110.304233204401	17.1223529411765
2	188	31.4298935715238	-110.294348389463	0.0317647058823529
2	189	31.4245772607536	-110.30261568923	9.90588235294118
2	190	31.4292801510503	-110.303993572524	5.94588235294118
2	191	31.4280021917306	-110.307288510837	22.4529411764706
2	192	31.4326028452818	-110.303933664555	1.49882352941176
2	193	31.4294335061687	-110.304233204401	5.77647058823529
2	194	31.4248839709903	-110.305012008003	2.95529411764706
2	195	31.4315293594532	-110.297104156052	0.163529411764706
2	196	31.4322450166722	-110.304712468156	3.72941176470588
2	197	31.4280533101034	-110.304712468156	1.56
2	198	31.4292801510503	-110.303993572524	28.7270588235294
2	199	31.4294335061687	-110.304233204401	2.50470588235294
2	200	31.4319383064355	-110.297703235745	1.35176470588235
2	201	31.4360277762588	-110.300279278426	18.7952941176471
2	202	31.4255996282094	-110.304113388463	8.32705882352941
2	203	31.4329606738913	-110.29464792931	0.207058823529412
2	204	31.4303025185062	-110.296205536512	0.221176470588235
2	205	31.4294335061687	-110.304233204401	81.3988235294118
2	206	31.4294335061687	-110.304233204401	1.15882352941176
2	207	31.4294335061687	-110.304233204401	24.2282352941176
2	208	31.4294335061687	-110.304233204401	15.4788235294118
2	209	31.428871204068	-110.293449769923	0.0105882352941176
2	210	31.4294335061687	-110.304233204401	13.6011764705882
2	211	31.4294335061687	-110.304233204401	76.2435294117647
2	212	31.4294335061687	-110.304233204401	0.941176470588235
2	213	31.4294846245415	-110.304173296432	5.05882352941176
2	214	31.4294335061687	-110.304233204401	12.0423529411765
2	215	31.430098045015	-110.303933664555	12.3788235294118
2	216	31.4294335061687	-110.304233204401	37.3823529411765
2	217	31.4290245591864	-110.293389861954	0.00470588235294118
2	218	31.4270309426476	-110.296025812604	10.8435294117647
2	219	31.4294335061687	-110.304233204401	4.80588235294118
2	220	31.4360277762588	-110.298541947316	8.41529411764706
2	221	31.4292801510503	-110.303993572524	1.28941176470588
2	222	31.4292801510503	-110.303993572524	2.61764705882353
2	223	31.4294335061687	-110.304233204401	1.18941176470588
2	224	31.4294335061687	-110.304233204401	10.1294117647059
2	225	31.4272865345115	-110.303753940647	15.9494117647059
2	226	31.4298935715238	-110.294348389463	0.0458823529411765
2	227	31.4294335061687	-110.304233204401	0.852941176470588
2	228	31.4326028452818	-110.303993572524	7.45294117647059
2	229	31.4302002817606	-110.305551179727	26.8847058823529
2	230	31.4294335061687	-110.304233204401	10.5564705882353
2	231	31.4292290326776	-110.304113388463	38.4376470588235
2	232	31.4294335061687	-110.304233204401	27.4270588235294
2	233	31.4294335061687	-110.304233204401	5.99764705882353
2	234	31.430098045015	-110.305191731911	11.9623529411765
2	235	31.4292801510503	-110.303993572524	2.46941176470588
2	236	31.4294335061687	-110.304233204401	24.2223529411765
2	237	31.4294335061687	-110.304233204401	57.1482352941176
2	238	31.4294846245415	-110.304173296432	5.42588235294118
2	239	31.4294335061687	-110.304233204401	0.528235294117647
2	240	31.4302514001334	-110.305850719573	21.8811764705882
2	241	31.4281044284762	-110.304652560187	0.828235294117647
2	242	31.4318360696899	-110.304173296432	7.39294117647059
2	243	31.4294335061687	-110.304233204401	2.29058823529412
2	244	31.4294335061687	-110.304233204401	8.11058823529412
2	245	31.4344431067022	-110.297104156052	1.02941176470588
2	246	31.431324885962	-110.303813848616	99.5152941176471
2	247	31.431324885962	-110.302495873291	0.825882352941177
2	248	31.4290756775592	-110.293389861954	0.00352941176470588
2	249	31.4294335061687	-110.29374930977	0.0235294117647059
2	250	31.4294335061687	-110.304233204401	40.2976470588235
2	251	31.4294335061687	-110.304233204401	2.73411764705882
2	252	31.4294846245415	-110.304173296432	57.4105882352941
2	253	31.4326539636546	-110.303873756586	4.37529411764706
2	254	31.4292801510503	-110.293929033678	0.0870588235294118
2	255	31.4294846245415	-110.304173296432	14.2117647058824
2	256	31.4271842977659	-110.295965904635	0.105882352941176
2	257	31.4294335061687	-110.304233204401	18.0623529411765
2	258	31.4294335061687	-110.304233204401	1.69411764705882
2	259	31.4294846245415	-110.304173296432	29.9094117647059
2	260	31.4295868612871	-110.306629523174	19.7094117647059
2	261	31.426928705902	-110.305790811604	7.15882352941177
2	262	31.4294335061687	-110.304233204401	10.1952941176471
2	263	31.4280533101034	-110.307288510837	5.10470588235294
2	264	31.4294335061687	-110.304233204401	13.96
2	265	31.4283089019673	-110.307408326776	10.7670588235294
2	266	31.4224814074692	-110.302435965322	35.1329411764706
2	267	31.4294335061687	-110.304233204401	35.5623529411765
2	268	31.4294335061687	-110.304233204401	0.981176470588235
2	269	31.4294335061687	-110.304233204401	1.10470588235294
2	270	31.4302002817606	-110.303933664555	45.8847058823529
2	271	31.4294846245415	-110.304173296432	1.19411764705882
2	272	31.430098045015	-110.305191731911	43.4294117647059
2	273	31.4294335061687	-110.304233204401	4.45764705882353
2	274	31.4280533101034	-110.304712468156	0.589411764705882
2	275	31.4294335061687	-110.304233204401	17.1517647058824
2	276	31.4292801510503	-110.303993572524	2.76588235294118
2	277	31.4294335061687	-110.293869125709	0.0152941176470588
2	278	31.4290245591864	-110.293629493831	0.0447058823529412
2	279	31.4294335061687	-110.304233204401	5.24823529411765
2	280	31.4294335061687	-110.304233204401	10.0047058823529
2	281	31.4288200856952	-110.30698897099	2.80705882352941
2	282	31.4360277762588	-110.300279278426	10.3788235294118
2	283	31.4280533101034	-110.297343787929	0.145882352941176
2	284	31.4336763311104	-110.302136425475	8.68235294117647
2	285	31.4292801510503	-110.303993572524	1.84470588235294
2	286	31.4294335061687	-110.304233204401	1.40352941176471
2	287	31.4294846245415	-110.304173296432	97.5447058823529
2	288	31.4294335061687	-110.304233204401	60.4023529411765
2	289	31.434494225075	-110.29728387996	17.4670588235294
2	290	31.4311204124708	-110.303634124708	7.53294117647059
2	291	31.4294335061687	-110.304233204401	1.36588235294118
2	292	31.4292801510503	-110.303993572524	15.9964705882353
2	293	31.4293312694231	-110.29374930977	0.0164705882352941
2	294	31.430098045015	-110.305191731911	24.8905882352941
2	295	31.4294335061687	-110.304233204401	8.47058823529412
2	296	31.4294335061687	-110.304233204401	0.503529411764706
2	297	31.4269798242748	-110.29374930977	0.451764705882353
2	298	31.4294846245415	-110.304173296432	29.9305882352941
2	299	31.4302514001334	-110.304832284095	17.2270588235294
2	300	31.4289734408136	-110.293389861954	0.00235294117647059
2	301	31.4360277762588	-110.300279278426	18.7952941176471
2	302	31.4255996282094	-110.304113388463	8.32705882352941
2	303	31.4329606738913	-110.29464792931	0.207058823529412
2	304	31.4303025185062	-110.296205536512	0.221176470588235
2	305	31.4294335061687	-110.304233204401	81.3988235294118
2	306	31.4294335061687	-110.304233204401	1.15882352941176
2	307	31.4294335061687	-110.304233204401	24.2282352941176
2	308	31.4294335061687	-110.304233204401	15.4788235294118
2	309	31.428871204068	-110.293449769923	0.0105882352941176
2	310	31.4294335061687	-110.304233204401	13.6011764705882
2	311	31.4294335061687	-110.304233204401	76.2435294117647
2	312	31.4294335061687	-110.304233204401	0.941176470588235
2	313	31.4294846245415	-110.304173296432	5.05882352941176
2	314	31.4294335061687	-110.304233204401	12.0423529411765
2	315	31.430098045015	-110.303933664555	12.3788235294118
2	316	31.4294335061687	-110.304233204401	37.3823529411765
2	317	31.4290245591864	-110.293389861954	0.00470588235294118
2	318	31.4270309426476	-110.296025812604	10.8435294117647
2	319	31.4294335061687	-110.304233204401	4.80588235294118
2	320	31.4360277762588	-110.298541947316	8.41529411764706
2	321	31.4292801510503	-110.303993572524	1.28941176470588
2	322	31.4292801510503	-110.303993572524	2.61764705882353
2	323	31.4294335061687	-110.304233204401	1.18941176470588
2	324	31.4294335061687	-110.304233204401	10.1294117647059
2	325	31.4272865345115	-110.303753940647	15.9494117647059
2	326	31.4298935715238	-110.294348389463	0.0458823529411765
2	327	31.4294335061687	-110.304233204401	0.852941176470588
2	328	31.4326028452818	-110.303993572524	7.45294117647059
2	329	31.4302002817606	-110.305551179727	26.8847058823529
2	330	31.4294335061687	-110.304233204401	10.5564705882353
2	331	31.4292290326776	-110.304113388463	38.4376470588235
2	332	31.4294335061687	-110.304233204401	27.4270588235294
2	333	31.4294335061687	-110.304233204401	5.99764705882353
2	334	31.430098045015	-110.305191731911	11.9623529411765
2	335	31.4292801510503	-110.303993572524	2.46941176470588
2	336	31.4294335061687	-110.304233204401	24.2223529411765
2	337	31.4294335061687	-110.304233204401	57.1482352941176
2	338	31.4294846245415	-110.304173296432	5.42588235294118
2	339	31.4294335061687	-110.304233204401	0.528235294117647
2	340	31.4302514001334	-110.305850719573	21.8811764705882
2	341	31.4281044284762	-110.304652560187	0.828235294117647
2	342	31.4318360696899	-110.304173296432	7.39294117647059
2	343	31.4294335061687	-110.304233204401	2.29058823529412
2	344	31.4294335061687	-110.304233204401	8.11058823529412
2	345	31.4344431067022	-110.297104156052	1.02941176470588
2	346	31.431324885962	-110.303813848616	99.5152941176471
2	347	31.431324885962	-110.302495873291	0.825882352941177
2	348	31.4290756775592	-110.293389861954	0.00352941176470588
2	349	31.4294335061687	-110.29374930977	0.0235294117647059
2	350	31.4294335061687	-110.304233204401	40.2976470588235
2	351	31.4294335061687	-110.304233204401	2.73411764705882
2	352	31.4294846245415	-110.304173296432	57.4105882352941
2	353	31.4326539636546	-110.303873756586	4.37529411764706
2	354	31.4292801510503	-110.293929033678	0.0870588235294118
2	355	31.4294846245415	-110.304173296432	14.2117647058824
2	356	31.4271842977659	-110.295965904635	0.105882352941176
2	357	31.4294335061687	-110.304233204401	18.0623529411765
2	358	31.4294335061687	-110.304233204401	1.69411764705882
2	359	31.4294846245415	-110.304173296432	29.9094117647059
2	360	31.4295868612871	-110.306629523174	19.7094117647059
2	361	31.426928705902	-110.305790811604	7.15882352941177
2	362	31.4294335061687	-110.304233204401	10.1952941176471
2	363	31.4280533101034	-110.307288510837	5.10470588235294
2	364	31.4294335061687	-110.304233204401	13.96
2	365	31.4283089019673	-110.307408326776	10.7670588235294
2	366	31.4224814074692	-110.302435965322	35.1329411764706
2	367	31.4294335061687	-110.304233204401	35.5623529411765
2	368	31.4294335061687	-110.304233204401	0.981176470588235
2	369	31.4294335061687	-110.304233204401	1.10470588235294
2	370	31.4302002817606	-110.303933664555	45.8847058823529
2	371	31.4294846245415	-110.304173296432	1.19411764705882
2	372	31.430098045015	-110.305191731911	43.4294117647059
2	373	31.4294335061687	-110.304233204401	4.45764705882353
2	374	31.4280533101034	-110.304712468156	0.589411764705882
2	375	31.4294335061687	-110.304233204401	17.1517647058824
2	376	31.4292801510503	-110.303993572524	2.76588235294118
2	377	31.4294335061687	-110.293869125709	0.0152941176470588
2	378	31.4290245591864	-110.293629493831	0.0447058823529412
2	379	31.4294335061687	-110.304233204401	5.24823529411765
2	380	31.4294335061687	-110.304233204401	10.0047058823529
2	381	31.4288200856952	-110.30698897099	2.80705882352941
2	382	31.4360277762588	-110.300279278426	10.3788235294118
2	383	31.4280533101034	-110.297343787929	0.145882352941176
2	384	31.4336763311104	-110.302136425475	8.68235294117647
2	385	31.4292801510503	-110.303993572524	1.84470588235294
2	386	31.4294335061687	-110.304233204401	1.40352941176471
2	387	31.4294846245415	-110.304173296432	97.5447058823529
2	388	31.4294335061687	-110.304233204401	60.4023529411765
2	389	31.434494225075	-110.29728387996	17.4670588235294
2	390	31.4311204124708	-110.303634124708	7.53294117647059
2	391	31.4294335061687	-110.304233204401	1.36588235294118
2	392	31.4292801510503	-110.303993572524	15.9964705882353
2	393	31.4293312694231	-110.29374930977	0.0164705882352941
2	394	31.430098045015	-110.305191731911	24.8905882352941
2	395	31.4294335061687	-110.304233204401	8.47058823529412
2	396	31.4294335061687	-110.304233204401	0.503529411764706
2	397	31.4269798242748	-110.29374930977	0.451764705882353
2	398	31.4294846245415	-110.304173296432	29.9305882352941
2	399	31.4302514001334	-110.304832284095	17.2270588235294
2	400	31.4289734408136	-110.293389861954	0.00235294117647059
2	401	31.427899954985	-110.303933664555	10.64
2	402	31.4265197589196	-110.300039646549	4.69411764705882
2	403	31.4294335061687	-110.304233204401	17.5070588235294
2	404	31.4329606738913	-110.29464792931	1.75294117647059
2	405	31.4287178489497	-110.293449769923	0.0270588235294118
2	406	31.4292801510503	-110.303993572524	0.649411764705882
2	407	31.4292801510503	-110.303993572524	0.491764705882353
2	408	31.4292801510503	-110.303993572524	1.43764705882353
2	409	31.4302514001334	-110.305850719573	38.6823529411765
2	410	31.4312737675892	-110.303753940647	11.8058823529412
2	411	31.430098045015	-110.305191731911	47.0588235294118
2	412	31.4294335061687	-110.304233204401	0.669411764705882
2	413	31.4294335061687	-110.304233204401	2.18705882352941
2	414	31.4318871880627	-110.303993572524	2.02470588235294
2	415	31.4294846245415	-110.304173296432	3.58
2	416	31.4295868612871	-110.304173296432	89.8929411764706
2	417	31.4292801510503	-110.303993572524	69.1117647058824
2	418	31.4294846245415	-110.304173296432	0.98
2	419	31.4294335061687	-110.304233204401	11.6152941176471
2	420	31.432551726909	-110.296025812604	3.97176470588235
2	421	31.4270820610203	-110.306030443481	4.08705882352941
2	422	31.4246794974992	-110.298661763254	7.86588235294118
2	423	31.4294335061687	-110.304233204401	33.8294117647059
2	424	31.4294335061687	-110.304233204401	15.1011764705882
2	425	31.4277465998666	-110.295786180727	14.0917647058824
2	426	31.4294335061687	-110.293869125709	1.61176470588235
2	427	31.4302002817606	-110.304532744248	5.28705882352941
2	428	31.4294335061687	-110.304233204401	9.09411764705882
2	429	31.4288200856952	-110.306929063021	8.92
2	430	31.4360788946315	-110.298661763254	1.73647058823529
2	431	31.4326028452818	-110.304053480493	5.00117647058824
2	432	31.4294335061687	-110.304233204401	45.0541176470588
2	433	31.4280533101034	-110.304592652217	5.44705882352941
2	434	31.432551726909	-110.296025812604	10.6458823529412
2	435	31.4294846245415	-110.304173296432	76.2423529411765
2	436	31.4292801510503	-110.303993572524	0.462352941176471
2	437	31.4292801510503	-110.303993572524	11.5435294117647
2	438	31.432551726909	-110.296025812604	3.79882352941176
2	439	31.4329095555185	-110.298422131377	2.62705882352941
2	440	31.4289734408136	-110.293509677893	0.00941176470588235
2	441	31.4292801510503	-110.303993572524	2.06705882352941
2	442	31.4294846245415	-110.304173296432	4.41294117647059
2	443	31.4290756775592	-110.295846088696	20.1011764705882
2	444	31.4266219956652	-110.295007377126	3.60470588235294
2	445	31.4250884444815	-110.303694032678	29.3729411764706
2	446	31.4271842977659	-110.29374930977	0.703529411764706
2	447	31.4287689673224	-110.30698897099	10.3964705882353
2	448	31.4294335061687	-110.304233204401	15.7176470588235
2	449	31.4360277762588	-110.298721671224	31.8423529411765
2	450	31.430098045015	-110.305191731911	16.0047058823529
2	451	31.4294846245415	-110.304173296432	11.2235294117647
2	452	31.4270820610203	-110.306030443481	11.2529411764706
2	453	31.4292801510503	-110.303993572524	10.3682352941176
2	454	31.4321427799266	-110.296025812604	3.15294117647059
2	455	31.4292801510503	-110.303993572524	2.87529411764706
2	456	31.4294335061687	-110.304233204401	26.5894117647059
2	457	31.4294335061687	-110.304233204401	2.52941176470588
2	458	31.4294335061687	-110.304233204401	18.0517647058824
2	459	31.4294335061687	-110.304233204401	91.7082352941176
2	460	31.4294846245415	-110.304173296432	1.71176470588235
2	461	31.4294335061687	-110.304233204401	8.98117647058823
2	462	31.4286156122041	-110.30698897099	20.5529411764706
2	463	31.4311715308436	-110.302675597199	1.77764705882353
2	464	31.4294335061687	-110.304233204401	0.737647058823529
2	465	31.4273887712571	-110.304712468156	63.8741176470588
2	466	31.4280533101034	-110.304293112371	8.64235294117647
2	467	31.4287689673224	-110.30698897099	9.55764705882353
2	468	31.4294846245415	-110.304173296432	9.15764705882353
2	469	31.4294335061687	-110.304233204401	33.6494117647059
2	470	31.4294846245415	-110.304173296432	15.8047058823529
2	471	31.4293823877959	-110.299380658886	0.494117647058824
2	472	31.4294335061687	-110.304233204401	0.907058823529412
2	473	31.4294335061687	-110.304233204401	7.77647058823529
2	474	31.4322450166722	-110.304233204401	37.2482352941176
2	475	31.4294335061687	-110.304233204401	3.13176470588235
2	476	31.4290756775592	-110.306629523174	7.40117647058824
2	477	31.4292801510503	-110.303993572524	79.8329411764706
2	478	31.4282066652217	-110.304652560187	4.30235294117647
2	479	31.4360277762588	-110.298541947316	45.4870588235294
2	480	31.4329606738913	-110.29464792931	1.46
2	481	31.4294335061687	-110.304233204401	1.03411764705882
2	482	31.4294335061687	-110.304233204401	0.927058823529412
2	483	31.4327562004001	-110.296984340113	3.9
2	484	31.4345453434478	-110.297164064021	22.1788235294118
2	485	31.4312737675892	-110.303694032678	8.79764705882353
2	486	31.4287689673224	-110.30698897099	38.6941176470588
2	487	31.4294846245415	-110.304173296432	44.48
2	488	31.4287689673224	-110.30698897099	17.6623529411765
2	489	31.4245772607536	-110.298661763254	13.3023529411765
2	490	31.4294335061687	-110.304233204401	9.29529411764706
2	491	31.4294335061687	-110.304233204401	25.84
2	492	31.4294335061687	-110.304233204401	6.39882352941176
2	493	31.4289734408136	-110.293329953985	0.00117647058823529
2	494	31.4294335061687	-110.304113388463	40.3541176470588
2	495	31.4294846245415	-110.304173296432	3.86235294117647
2	496	31.4292801510503	-110.303993572524	5.80470588235294
2	497	31.4294846245415	-110.304173296432	14.4988235294118
2	498	31.4287689673224	-110.30698897099	10.5376470588235
2	499	31.4289223224408	-110.30698897099	48.0117647058824
2	500	31.4294335061687	-110.304233204401	1.09647058823529
3	1	31.5020875931977	-110.672515659887	4.61058823529412
3	2	31.515214303101	-110.668322102034	2.58352941176471
3	3	31.5026494368123	-110.669759893298	2.55411764705882
3	4	31.50877863988	-110.658257563188	11.4329411764706
3	5	31.5068888022674	-110.670358972991	1.48352941176471
3	6	31.501934363121	-110.660534066022	25.4647058823529
3	7	31.507450645882	-110.666644678893	0.608235294117647
3	8	31.509902327109	-110.653345109703	12.3858823529412
3	9	31.5102087872624	-110.653584741581	39.6011764705882
3	10	31.5080635661887	-110.672395843948	0.328235294117647
3	11	31.5101577105702	-110.65364464955	1.65411764705882
3	12	31.5103620173391	-110.658257563188	14.2635294117647
3	13	31.507450645882	-110.673534095365	0.576470588235294
3	14	31.5100044804935	-110.653345109703	91.8105882352941
3	15	31.5098001737246	-110.654243729243	57.92
3	16	31.5128647752584	-110.672635475825	6.47411764705882
3	17	31.5113835511837	-110.675391242414	0.4
3	18	31.5056629616539	-110.676229953985	0.00117647058823529
3	19	31.5095447902634	-110.661372777593	2.44235294117647
3	20	31.5099534038013	-110.653764465488	29.1635294117647
3	21	31.5068888022674	-110.65544188863	11.6788235294118
3	22	31.5058161917306	-110.675511058353	0.0717647058823529
3	23	31.5099534038013	-110.653165385795	19.5458823529412
3	24	31.5082167962654	-110.656999495832	5.71647058823529
3	25	31.5080635661887	-110.675511058353	0.131764705882353
3	26	31.5071441857286	-110.657898115372	74.1294117647059
3	27	31.5076549526509	-110.668202286095	1.35294117647059
3	28	31.5100555571857	-110.653345109703	18.2447058823529
3	29	31.5099534038013	-110.653345109703	23.5764705882353
3	30	31.5104641707236	-110.67395345115	0.976470588235294
3	31	31.5061737285762	-110.67395345115	0.1
3	32	31.508114642881	-110.676469585862	0.121176470588235
3	33	31.5073995691897	-110.664428084028	1.10352941176471
3	34	31.5092894068023	-110.659994894298	13.48
3	35	31.5130180053351	-110.657658483494	22.5352941176471
3	36	31.5099534038013	-110.652985661887	48.0223529411765
3	37	31.5037731240413	-110.66334974058	4.62941176470588
3	38	31.5096469436479	-110.65364464955	39.9917647058824
3	39	31.5099534038013	-110.653285201734	7.86235294117647
3	40	31.5083700263421	-110.654064005335	24.4047058823529
3	41	31.5076038759587	-110.65807783928	9.24
3	42	31.5037220473491	-110.65538198066	20.7835294117647
3	43	31.5100555571857	-110.674971886629	2.44117647058824
3	44	31.5175127542514	-110.6713175005	84.6741176470588
3	45	31.5016789796599	-110.662211489163	1.16
3	46	31.5020875931977	-110.674252990997	20.0529411764706
3	47	31.5103109406469	-110.653345109703	28.4976470588235
3	48	31.5092894068023	-110.653165385795	51.4717647058824
3	49	31.505918345115	-110.67575069023	0.0141176470588235
3	50	31.5188407482494	-110.65801793131	62.6517647058823
3	51	31.5098512504168	-110.653464925642	30.2247058823529
3	52	31.5013214428143	-110.657299035679	9.41529411764706
3	53	31.5123029316439	-110.674732254752	1.82823529411765
3	54	31.5085232564188	-110.653464925642	18.68
3	55	31.5013725195065	-110.661252961654	61.2541176470588
3	56	31.510566324108	-110.670838236746	3.85411764705882
3	57	31.5117921647216	-110.658497195065	7.46470588235294
3	58	31.5124050850283	-110.675211518506	0.814117647058824
3	59	31.5102598639547	-110.664487991997	4.66117647058824
3	60	31.5099534038013	-110.653285201734	48.8458823529412
3	61	31.517870291097	-110.661252961654	4.89529411764706
3	62	31.5104641707236	-110.653764465488	55.3035294117647
3	63	31.510106633878	-110.653524833611	20.0011764705882
3	64	31.5031602037346	-110.673653911304	1.96
3	65	31.5104130940313	-110.65364464955	3.94705882352941
3	66	31.5077060293431	-110.668501825942	35.8682352941176
3	67	31.5068377255752	-110.675690782261	0.2
3	68	31.5098001737246	-110.65184741047	24.5211764705882
3	69	31.5116900113371	-110.66694421874	7.87882352941176
3	70	31.5098001737246	-110.653405017673	8.79294117647059
3	71	31.5064291120373	-110.656100876292	19.0188235294118
3	72	31.5102087872624	-110.653464925642	6.92117647058824
3	73	31.5156739933311	-110.660893513838	56.2623529411765
3	74	31.5071952624208	-110.670898144715	1.61176470588235
3	75	31.5117921647216	-110.65454326909	90.5341176470588
3	76	31.5084721797266	-110.674971886629	0.144705882352941
3	77	31.5070931090363	-110.659695354451	2.45764705882353
3	78	31.514090615872	-110.649990263421	12.7835294117647
3	79	31.5099534038013	-110.653285201734	4.57882352941176
3	80	31.5078592594198	-110.656100876292	16.9447058823529
3	81	31.5102087872624	-110.653584741581	36.1247058823529
3	82	31.5100044804935	-110.653345109703	12.6270588235294
3	83	31.5048457345782	-110.671976488163	0.407058823529412
3	84	31.5091872534178	-110.659934986329	23.1870588235294
3	85	31.507910336112	-110.672395843948	0.495294117647059
3	86	31.50877863988	-110.667363574525	3.79647058823529
3	87	31.5135287722574	-110.659455722574	23.7552941176471
3	88	31.512098624875	-110.664188452151	2.39058823529412
3	89	31.504130660887	-110.645916521507	31.9729411764706
3	90	31.509442636879	-110.653045569857	31.7505882352941
3	91	31.5099534038013	-110.654423453151	4.04352941176471
3	92	31.5099534038013	-110.66598569123	1.69529411764706
3	93	31.5091361767256	-110.653285201734	15.5411764705882
3	94	31.5093915601867	-110.66694421874	0.465882352941176
3	95	31.5007595991997	-110.667303666556	1.03647058823529
3	96	31.504794657886	-110.653764465488	36.7811764705882
3	97	31.5092894068023	-110.653045569857	36.8129411764706
3	98	31.5049989646549	-110.664907347783	2.05764705882353
3	99	31.5186875181727	-110.662810568856	13.7435294117647
3	100	31.5098001737246	-110.653105477826	4.85764705882353
3	101	31.5128647752584	-110.653944189396	11.0588235294118
3	102	31.5103620173391	-110.658617011004	4.77058823529412
3	103	31.5050500413471	-110.665027163721	3.86823529411765
3	104	31.5095447902634	-110.640644620207	26.1247058823529
3	105	31.5010149826609	-110.657778299433	13.0894117647059
3	106	31.5129158519506	-110.654243729243	46.5588235294118
3	107	31.5156229166389	-110.659994894298	50.8
3	108	31.5132733887963	-110.669460353451	1.38705882352941
3	109	31.5121497015672	-110.669340537512	53.42
3	110	31.5155207632544	-110.658736826942	67.2917647058824
3	111	31.5102598639547	-110.65274603001	6.84352941176471
3	112	31.5061737285762	-110.653704557519	87.8011764705882
3	113	31.5053565015005	-110.675391242414	0.0247058823529412
3	114	31.5042328142714	-110.671197684562	2.52705882352941
3	115	31.5066844954985	-110.676409677893	0.0305882352941176
3	116	31.505458654885	-110.672036396132	0.151764705882353
3	117	31.5141927692564	-110.675151610537	1.83176470588235
3	118	31.5156739933311	-110.663829004335	7.44117647058824
3	119	31.515214303101	-110.669699985328	5.87058823529412
3	120	31.5075017225742	-110.655741428476	99.7682352941176
3	121	31.5095958669557	-110.653285201734	3.46588235294118
3	122	31.5108727842614	-110.654363545182	96.8764705882353
3	123	31.5099534038013	-110.653225293765	2.08823529411765
3	124	31.5197601287096	-110.647953392464	57.6282352941176
3	125	31.5048457345782	-110.670358972991	0.865882352941176
3	126	31.5119964714905	-110.65274603001	13.2576470588235
3	127	31.5056629616539	-110.676229953985	0.00117647058823529
3	128	31.5129669286429	-110.653045569857	37.4435294117647
3	129	31.5100044804935	-110.653345109703	68.9
3	130	31.5098001737246	-110.65364464955	64.1905882352941
3	131	31.509902327109	-110.653345109703	54.2164705882353
3	132	31.511434627876	-110.656999495832	4.96588235294118
3	133	31.5056629616539	-110.676229953985	0.00117647058823529
3	134	31.506582342114	-110.666464954985	1.28470588235294
3	135	31.5069909556519	-110.671497224408	1.07529411764706
3	136	31.5015768262754	-110.660953421807	23.3329411764706
3	137	31.5099534038013	-110.653225293765	33.2505882352941
3	138	31.5059694218073	-110.675870506169	0.00823529411764706
3	139	31.5099534038013	-110.652925753918	43.5023529411765
3	140	31.510106633878	-110.669280629543	11.8376470588235
3	141	31.5107195541847	-110.653405017673	51.3764705882353
3	142	31.5099534038013	-110.653105477826	32.3858823529412
3	143	31.5099534038013	-110.653464925642	5.64117647058824
3	144	31.5091872534178	-110.654363545182	26.1764705882353
3	145	31.5120475481827	-110.656999495832	2.05529411764706
3	146	31.5116389346449	-110.656939587863	5.92470588235294
3	147	31.5056629616539	-110.676229953985	0.00117647058823529
3	148	31.5056629616539	-110.676229953985	0.00117647058823529
3	149	31.5084721797266	-110.650888882961	88.7035294117647
3	150	31.5124050850283	-110.650289803268	6.13529411764706
3	151	31.5138352324108	-110.653165385795	7.78
3	152	31.5097490970323	-110.653345109703	70.4823529411765
3	153	31.5090340233411	-110.67485207069	0.26
3	154	31.4942728592864	-110.66598569123	84.7964705882353
3	155	31.510566324108	-110.652626214071	33.62
3	156	31.5098001737246	-110.653524833611	4.66823529411765
3	157	31.517870291097	-110.650529435145	68.7223529411765
3	158	31.5168487572524	-110.664188452151	11.7152941176471
3	159	31.5027515901967	-110.656759863955	9.08117647058824
3	160	31.5101577105702	-110.653584741581	97.4894117647059
3	161	31.5180235211737	-110.667483390463	5.83176470588235
3	162	31.5100044804935	-110.653285201734	83.8929411764706
3	163	31.509902327109	-110.653345109703	93.6941176470588
3	164	31.5100555571857	-110.653464925642	87.1305882352941
3	165	31.5037220473491	-110.669999525175	16.6447058823529
3	166	31.5131201587196	-110.655741428476	9.81294117647059
3	167	31.5099534038013	-110.653405017673	9.39176470588235
3	168	31.507910336112	-110.661193053685	1.09058823529412
3	169	31.5089829466489	-110.653345109703	60.7811764705882
3	170	31.5186364414805	-110.659994894298	52.3905882352941
3	171	31.5110770910303	-110.654363545182	75.1764705882353
3	172	31.5060715751917	-110.664308268089	2.65058823529412
3	173	31.5064291120373	-110.669640077359	1.98941176470588
3	174	31.5111792444148	-110.652386582194	84.7105882352941
3	175	31.5066844954985	-110.649510999667	55.1635294117647
3	176	31.507450645882	-110.656220692231	6.01647058823529
3	177	31.5156229166389	-110.659875078359	13.2788235294118
3	178	31.508574333111	-110.65544188863	7.33294117647059
3	179	31.500606369123	-110.653584741581	6.56235294117647
3	180	31.5099534038013	-110.653704557519	23.7564705882353
3	181	31.5106684774925	-110.655322072691	10.48
3	182	31.507910336112	-110.655741428476	4.83294117647059
3	183	31.5081657195732	-110.654123913304	16.1905882352941
3	184	31.5056629616539	-110.676229953985	0.00117647058823529
3	185	31.5099534038013	-110.653464925642	5.14470588235294
3	186	31.504130660887	-110.663529464488	3.24588235294118
3	187	31.516082606869	-110.666345139046	11.36
3	188	31.5033134338113	-110.649391183728	8.75647058823529
3	189	31.5088807932644	-110.651547870624	55.5258823529412
3	190	31.509902327109	-110.653165385795	43.9952941176471
3	191	31.50877863988	-110.651967226409	19.2635294117647
3	192	31.5099534038013	-110.653345109703	12.5141176470588
3	193	31.5113835511837	-110.657299035679	6.82117647058824
3	194	31.508114642881	-110.655082440814	7.21411764705882
3	195	31.508574333111	-110.663948820273	9.54
3	196	31.5098512504168	-110.653345109703	19.0764705882353
3	197	31.5105152474158	-110.653944189396	63.7811764705882
3	198	31.5103109406469	-110.653345109703	9.32352941176471
3	199	31.50923833011	-110.662391213071	2.92352941176471
3	200	31.5143459993331	-110.654782900967	79.7058823529412
3	201	31.5130690820273	-110.64298103101	48.2729411764706
3	202	31.5060715751917	-110.670059433144	0.348235294117647
3	203	31.509442636879	-110.653105477826	89.5
3	204	31.5071441857286	-110.675331334445	0.0741176470588235
3	205	31.5081657195732	-110.654962624875	8.09411764705882
3	206	31.50877863988	-110.653944189396	15.8470588235294
3	207	31.5109749376459	-110.666345139046	3.03411764705882
3	208	31.5117410880293	-110.64208241147	70.7047058823529
3	209	31.5013214428143	-110.655142348783	12.9694117647059
3	210	31.5129669286429	-110.655262164722	32.1564705882353
3	211	31.5086764864955	-110.652087042347	98.6129411764706
3	212	31.5098512504168	-110.661312869623	34.7529411764706
3	213	31.5099534038013	-110.651128514838	25.7447058823529
3	214	31.508114642881	-110.654123913304	9.86941176470588
3	215	31.5099534038013	-110.653345109703	30.4764705882353
3	216	31.509902327109	-110.654663085028	52.0905882352941
3	217	31.506122651884	-110.651727594532	8.84470588235294
3	218	31.5086764864955	-110.67395345115	0.535294117647059
3	219	31.5082678729577	-110.655801336445	9.63058823529412
3	220	31.5096980203401	-110.653584741581	24.0282352941176
3	221	31.512558315105	-110.656460324108	16.16
3	222	31.5083189496499	-110.653345109703	27.1894117647059
3	223	31.5062758819607	-110.676229953985	0.0152941176470588
3	224	31.504590351117	-110.652206858286	12.3317647058824
3	225	31.5056629616539	-110.676229953985	0.00117647058823529
3	226	31.512762621874	-110.662870476826	15.8223529411765
3	227	31.5099534038013	-110.653345109703	10.6576470588235
3	228	31.5057651150383	-110.6615525015	5.52823529411765
3	229	31.501270366122	-110.66688431077	45.3517647058824
3	230	31.4982057645882	-110.658437287096	48.9305882352941
3	231	31.5088807932644	-110.661312869623	1.67647058823529
3	232	31.5185853647883	-110.663769096365	53.5376470588235
3	233	31.5102598639547	-110.65717921974	48.3258823529412
3	234	31.502802666889	-110.660054802267	31.9152941176471
3	235	31.5087275631877	-110.660653881961	40.0705882352941
3	236	31.5120475481827	-110.665865875292	3.51647058823529
3	237	31.5100555571857	-110.65364464955	69.8964705882353
3	238	31.5089318699567	-110.652626214071	88.6670588235294
3	239	31.5100044804935	-110.653405017673	10.6094117647059
3	240	31.513222312104	-110.67047878893	73.9117647058823
3	241	31.5066844954985	-110.649151551851	59.0152941176471
3	242	31.5099534038013	-110.653405017673	20.4611764705882
3	243	31.5071441857286	-110.658437287096	19.7388235294118
3	244	31.5117921647216	-110.657059403801	38.0270588235294
3	245	31.5034155871957	-110.670179249083	3.85411764705882
3	246	31.5089318699567	-110.655981060353	2.34352941176471
3	247	31.510566324108	-110.652985661887	80.8552941176471
3	248	31.5030580503501	-110.673054831611	2.67529411764706
3	249	31.5096980203401	-110.653045569857	11.58
3	250	31.5093404834945	-110.653285201734	45.2741176470588
3	251	31.5066844954985	-110.652206858286	30.4341176470588
3	252	31.5000956022007	-110.667004126709	17.4058823529412
3	253	31.510106633878	-110.653464925642	21.1552941176471
3	254	31.5098001737246	-110.653464925642	35.5541176470588
3	255	31.5102598639547	-110.66340964855	3.05529411764706
3	256	31.5055097315772	-110.676050230077	0.00470588235294118
3	257	31.5104641707236	-110.637529405802	61.1317647058824
3	258	31.509442636879	-110.652985661887	26.2717647058824
3	259	31.5109238609536	-110.65094879093	86.0352941176471
3	260	31.5149589196399	-110.664368176059	19.4317647058824
3	261	31.514550306102	-110.668621641881	3.70705882352941
3	262	31.5099534038013	-110.653584741581	23.4423529411765
3	263	31.5099534038013	-110.653524833611	19.98
3	264	31.5111792444148	-110.649151551851	29.7423529411765
3	265	31.50923833011	-110.653944189396	30.6647058823529
3	266	31.5048968112704	-110.662870476826	9.44235294117647
3	267	31.510106633878	-110.653345109703	11.5294117647059
3	268	31.5111281677226	-110.671257592531	8.94705882352941
3	269	31.510770630877	-110.67041888096	1.16117647058824
3	270	31.5055608082694	-110.674672346782	0.0482352941176471
3	271	31.5101577105702	-110.65454326909	4.95882352941176
3	272	31.5147035361787	-110.668921181727	89.3023529411765
3	273	31.5113835511837	-110.675151610537	0.697647058823529
3	274	31.5062248052684	-110.662211489163	2.06588235294118
3	275	31.5096469436479	-110.652985661887	19.96
3	276	31.5023429766589	-110.663170016672	6.44705882352941
3	277	31.511894318106	-110.662331305102	1.61058823529412
3	278	31.5100555571857	-110.655142348783	6.01411764705882
3	279	31.5057140383461	-110.651368146716	25.0011764705882
3	280	31.5089318699567	-110.654303637212	18.9470588235294
3	281	31.5058672684228	-110.654603177059	2.93764705882353
3	282	31.5088297165722	-110.671257592531	0.355294117647059
3	283	31.510106633878	-110.653405017673	24.5858823529412
3	284	31.5058161917306	-110.671077868623	61.3341176470588
3	285	31.5092894068023	-110.653045569857	10.2011764705882
3	286	31.5040795841947	-110.665805967322	3.95294117647059
3	287	31.5105152474158	-110.655142348783	7.62235294117647
3	288	31.5103620173391	-110.653944189396	99.7035294117647
3	289	31.5056629616539	-110.676229953985	0.00117647058823529
3	290	31.5092894068023	-110.672395843948	0.971764705882353
3	291	31.5111792444148	-110.666524862954	2.4
3	292	31.5099534038013	-110.653405017673	34.5870588235294
3	293	31.5141927692564	-110.654423453151	90.3858823529412
3	294	31.5104641707236	-110.653345109703	14.3164705882353
3	295	31.5137330790263	-110.668861273758	3.15411764705882
3	296	31.5111792444148	-110.651907318439	53.0447058823529
3	297	31.4997380653551	-110.669759893298	89.3894117647059
3	298	31.516542297099	-110.655921152384	3.58823529411765
3	299	31.5117410880293	-110.670898144715	1.59882352941176
3	300	31.5142438459486	-110.673054831611	1.09529411764706
3	301	31.5130690820273	-110.64298103101	48.2729411764706
3	302	31.5060715751917	-110.670059433144	0.348235294117647
3	303	31.509442636879	-110.653105477826	89.5
3	304	31.5071441857286	-110.675331334445	0.0741176470588235
3	305	31.5081657195732	-110.654962624875	8.09411764705882
3	306	31.50877863988	-110.653944189396	15.8470588235294
3	307	31.5109749376459	-110.666345139046	3.03411764705882
3	308	31.5117410880293	-110.64208241147	70.7047058823529
3	309	31.5013214428143	-110.655142348783	12.9694117647059
3	310	31.5129669286429	-110.655262164722	32.1564705882353
3	311	31.5086764864955	-110.652087042347	98.6129411764706
3	312	31.5098512504168	-110.661312869623	34.7529411764706
3	313	31.5099534038013	-110.651128514838	25.7447058823529
3	314	31.508114642881	-110.654123913304	9.86941176470588
3	315	31.5099534038013	-110.653345109703	30.4764705882353
3	316	31.509902327109	-110.654663085028	52.0905882352941
3	317	31.506122651884	-110.651727594532	8.84470588235294
3	318	31.5086764864955	-110.67395345115	0.535294117647059
3	319	31.5082678729577	-110.655801336445	9.63058823529412
3	320	31.5096980203401	-110.653584741581	24.0282352941176
3	321	31.512558315105	-110.656460324108	16.16
3	322	31.5083189496499	-110.653345109703	27.1894117647059
3	323	31.5062758819607	-110.676229953985	0.0152941176470588
3	324	31.504590351117	-110.652206858286	12.3317647058824
3	325	31.5056629616539	-110.676229953985	0.00117647058823529
3	326	31.512762621874	-110.662870476826	15.8223529411765
3	327	31.5099534038013	-110.653345109703	10.6576470588235
3	328	31.5057651150383	-110.6615525015	5.52823529411765
3	329	31.501270366122	-110.66688431077	45.3517647058824
3	330	31.4982057645882	-110.658437287096	48.9305882352941
3	331	31.5088807932644	-110.661312869623	1.67647058823529
3	332	31.5185853647883	-110.663769096365	53.5376470588235
3	333	31.5102598639547	-110.65717921974	48.3258823529412
3	334	31.502802666889	-110.660054802267	31.9152941176471
3	335	31.5087275631877	-110.660653881961	40.0705882352941
3	336	31.5120475481827	-110.665865875292	3.51647058823529
3	337	31.5100555571857	-110.65364464955	69.8964705882353
3	338	31.5089318699567	-110.652626214071	88.6670588235294
3	339	31.5100044804935	-110.653405017673	10.6094117647059
3	340	31.513222312104	-110.67047878893	73.9117647058823
3	341	31.5066844954985	-110.649151551851	59.0152941176471
3	342	31.5099534038013	-110.653405017673	20.4611764705882
3	343	31.5071441857286	-110.658437287096	19.7388235294118
3	344	31.5117921647216	-110.657059403801	38.0270588235294
3	345	31.5034155871957	-110.670179249083	3.85411764705882
3	346	31.5089318699567	-110.655981060353	2.34352941176471
3	347	31.510566324108	-110.652985661887	80.8552941176471
3	348	31.5030580503501	-110.673054831611	2.67529411764706
3	349	31.5096980203401	-110.653045569857	11.58
3	350	31.5093404834945	-110.653285201734	45.2741176470588
3	351	31.5066844954985	-110.652206858286	30.4341176470588
3	352	31.5000956022007	-110.667004126709	17.4058823529412
3	353	31.510106633878	-110.653464925642	21.1552941176471
3	354	31.5098001737246	-110.653464925642	35.5541176470588
3	355	31.5102598639547	-110.66340964855	3.05529411764706
3	356	31.5055097315772	-110.676050230077	0.00470588235294118
3	357	31.5104641707236	-110.637529405802	61.1317647058824
3	358	31.509442636879	-110.652985661887	26.2717647058824
3	359	31.5109238609536	-110.65094879093	86.0352941176471
3	360	31.5149589196399	-110.664368176059	19.4317647058824
3	361	31.514550306102	-110.668621641881	3.70705882352941
3	362	31.5099534038013	-110.653584741581	23.4423529411765
3	363	31.5099534038013	-110.653524833611	19.98
3	364	31.5111792444148	-110.649151551851	29.7423529411765
3	365	31.50923833011	-110.653944189396	30.6647058823529
3	366	31.5048968112704	-110.662870476826	9.44235294117647
3	367	31.510106633878	-110.653345109703	11.5294117647059
3	368	31.5111281677226	-110.671257592531	8.94705882352941
3	369	31.510770630877	-110.67041888096	1.16117647058824
3	370	31.5055608082694	-110.674672346782	0.0482352941176471
3	371	31.5101577105702	-110.65454326909	4.95882352941176
3	372	31.5147035361787	-110.668921181727	89.3023529411765
3	373	31.5113835511837	-110.675151610537	0.697647058823529
3	374	31.5062248052684	-110.662211489163	2.06588235294118
3	375	31.5096469436479	-110.652985661887	19.96
3	376	31.5023429766589	-110.663170016672	6.44705882352941
3	377	31.511894318106	-110.662331305102	1.61058823529412
3	378	31.5100555571857	-110.655142348783	6.01411764705882
3	379	31.5057140383461	-110.651368146716	25.0011764705882
3	380	31.5089318699567	-110.654303637212	18.9470588235294
3	381	31.5058672684228	-110.654603177059	2.93764705882353
3	382	31.5088297165722	-110.671257592531	0.355294117647059
3	383	31.510106633878	-110.653405017673	24.5858823529412
3	384	31.5058161917306	-110.671077868623	61.3341176470588
3	385	31.5092894068023	-110.653045569857	10.2011764705882
3	386	31.5040795841947	-110.665805967322	3.95294117647059
3	387	31.5105152474158	-110.655142348783	7.62235294117647
3	388	31.5103620173391	-110.653944189396	99.7035294117647
3	389	31.5056629616539	-110.676229953985	0.00117647058823529
3	390	31.5092894068023	-110.672395843948	0.971764705882353
3	391	31.5111792444148	-110.666524862954	2.4
3	392	31.5099534038013	-110.653405017673	34.5870588235294
3	393	31.5141927692564	-110.654423453151	90.3858823529412
3	394	31.5104641707236	-110.653345109703	14.3164705882353
3	395	31.5137330790263	-110.668861273758	3.15411764705882
3	396	31.5111792444148	-110.651907318439	53.0447058823529
3	397	31.4997380653551	-110.669759893298	89.3894117647059
3	398	31.516542297099	-110.655921152384	3.58823529411765
3	399	31.5117410880293	-110.670898144715	1.59882352941176
3	400	31.5142438459486	-110.673054831611	1.09529411764706
3	401	31.5095958669557	-110.652626214071	72.2670588235294
3	402	31.511434627876	-110.653884281427	19.4576470588235
3	403	31.5095447902634	-110.653764465488	8.08941176470588
3	404	31.5098001737246	-110.653584741581	22.7623529411765
3	405	31.508114642881	-110.651128514838	79.6764705882353
3	406	31.5005042157386	-110.661372777593	4.91647058823529
3	407	31.504794657886	-110.659395814605	11.2435294117647
3	408	31.50877863988	-110.653345109703	58.5117647058824
3	409	31.5100555571857	-110.653285201734	28.4247058823529
3	410	31.5062248052684	-110.652446490163	20.4670588235294
3	411	31.5103109406469	-110.653464925642	54.1458823529412
3	412	31.5152653797933	-110.668142378126	5.98117647058824
3	413	31.5091872534178	-110.654004097366	57.0176470588235
3	414	31.502802666889	-110.651967226409	13.3564705882353
3	415	31.5110770910303	-110.655861244415	90.0505882352941
3	416	31.5100555571857	-110.653345109703	5.86117647058824
3	417	31.5088807932644	-110.651308238746	45.3541176470588
3	418	31.5099534038013	-110.653165385795	80.0364705882353
3	419	31.5069909556519	-110.675331334445	0.736470588235294
3	420	31.5176149076359	-110.64831284028	52.0717647058824
3	421	31.5078081827276	-110.654842808936	7.89647058823529
3	422	31.510106633878	-110.653225293765	29.2176470588235
3	423	31.5069398789597	-110.672096304101	0.150588235294118
3	424	31.5077571060353	-110.655921152384	23.3729411764706
3	425	31.5054075781927	-110.675990322107	0.00705882352941176
3	426	31.5134776955652	-110.651607778593	9.01411764705882
3	427	31.4984100713571	-110.66334974058	7.66235294117647
3	428	31.5071952624208	-110.674312898966	0.470588235294118
3	429	31.5122518549516	-110.666225323108	32.0364705882353
3	430	31.5140395391797	-110.667902746249	16.3105882352941
3	431	31.5103620173391	-110.654423453151	70.8670588235294
3	432	31.5077571060353	-110.656220692231	6.20823529411765
3	433	31.5096980203401	-110.65364464955	43.8458823529412
3	434	31.507450645882	-110.667543298433	0.730588235294118
3	435	31.5073995691897	-110.67575069023	0.0529411764705882
3	436	31.5128136985662	-110.674672346782	1.28352941176471
3	437	31.5121497015672	-110.665506427476	9.64235294117647
3	438	31.5095958669557	-110.660114710237	1.33176470588235
3	439	31.5168998339446	-110.634474099366	24.6647058823529
3	440	31.5111281677226	-110.665326703568	5.12705882352941
3	441	31.5103109406469	-110.653345109703	2.44705882352941
3	442	31.506582342114	-110.653405017673	7.19411764705882
3	443	31.5158272234078	-110.658137747249	4.33058823529412
3	444	31.5075527992664	-110.668501825942	0.972941176470588
3	445	31.5121497015672	-110.659096274758	50.86
3	446	31.5079614128043	-110.651547870624	5.09647058823529
3	447	31.5100044804935	-110.654663085028	31.4117647058824
3	448	31.5002999089697	-110.669340537512	0.711764705882353
3	449	31.5086254098033	-110.646994864955	18.3082352941176
3	450	31.5099534038013	-110.653764465488	10.0929411764706
3	451	31.501270366122	-110.662750660887	13.18
3	452	31.5108217075692	-110.652386582194	26.8552941176471
3	453	31.5084211030343	-110.656220692231	49.6329411764706
3	454	31.5102087872624	-110.653584741581	5.65529411764706
3	455	31.5100555571857	-110.653225293765	68.5494117647059
3	456	31.4971331540514	-110.659335906636	18.4635294117647
3	457	31.511434627876	-110.65448336112	6.13882352941176
3	458	31.500146678893	-110.649930355452	5.76352941176471
3	459	31.5048457345782	-110.658617011004	10.5317647058824
3	460	31.5058161917306	-110.651547870624	53.4847058823529
3	461	31.5099534038013	-110.653405017673	20.1752941176471
3	462	31.5070420323441	-110.658197655218	6.49529411764706
3	463	31.5076038759587	-110.656100876292	36.5847058823529
3	464	31.510106633878	-110.653405017673	3.83647058823529
3	465	31.5098001737246	-110.653524833611	89.8352941176471
3	466	31.509902327109	-110.653345109703	5.23294117647059
3	467	31.510106633878	-110.653105477826	29.1305882352941
3	468	31.5079614128043	-110.664068636212	3.71176470588235
3	469	31.5048968112704	-110.655561704568	4.56941176470588
3	470	31.5104130940313	-110.670059433144	0.943529411764706
3	471	31.5123540083361	-110.657059403801	84.1235294117647
3	472	31.5077060293431	-110.673713819273	0.354117647058824
3	473	31.5018832864288	-110.652087042347	15.8776470588235
3	474	31.5029558969657	-110.660054802267	96.0858823529412
3	475	31.5056629616539	-110.676229953985	0.00117647058823529
3	476	31.512558315105	-110.648852012004	28.0694117647059
3	477	31.5102598639547	-110.66161240947	1.24470588235294
3	478	31.5053054248083	-110.658796734912	7.62
3	479	31.5116900113371	-110.649930355452	42.1917647058824
3	480	31.5144992294098	-110.65538198066	9.92352941176471
3	481	31.5133244654885	-110.663529464488	9.05411764705882
3	482	31.5103109406469	-110.65364464955	81.9294117647059
3	483	31.5056629616539	-110.676229953985	0.00117647058823529
3	484	31.5095958669557	-110.653524833611	26.1870588235294
3	485	31.5099534038013	-110.653464925642	24.8517647058824
3	486	31.510566324108	-110.652087042347	72.4070588235294
3	487	31.5099534038013	-110.658856642881	11.8294117647059
3	488	31.5119964714905	-110.673474187396	1.02117647058824
3	489	31.509902327109	-110.653285201734	44.8188235294118
3	490	31.5043860443481	-110.665087071691	0.917647058823529
3	491	31.5058672684228	-110.663769096365	4.41647058823529
3	492	31.510106633878	-110.653345109703	49.8364705882353
3	493	31.5099534038013	-110.653464925642	16.3035294117647
3	494	31.506122651884	-110.660414250083	7.32941176470588
3	495	31.5061737285762	-110.674792162721	0.649411764705882
3	496	31.5061737285762	-110.675391242414	0.0341176470588235
3	497	31.511434627876	-110.653105477826	39.0494117647059
3	498	31.4939153224408	-110.649091643881	8.29176470588235
3	499	31.5099534038013	-110.652446490163	98.3270588235294
3	500	31.5228247302434	-110.659695354451	4.87529411764706
4	1	31.7253657102367	-110.189267745248	0.590588235294118
4	2	31.7417741817272	-110.191723971991	17.3270588235294
4	3	31.7422328036012	-110.191124892297	79.8376470588235
4	4	31.7373408369456	-110.202747038346	7.51764705882353
4	5	31.7246522984328	-110.187290782261	4.02352941176471
4	6	31.7266396598866	-110.192622591531	7.03882352941176
4	7	31.7424875935312	-110.19447973858	4.66470588235294
4	8	31.7401944841614	-110.189267745248	21.94
4	9	31.7414174758253	-110.19178387996	4.54470588235294
4	10	31.7317354584862	-110.194240106702	80.6576470588235
4	11	31.7365255091697	-110.193161763254	99.2270588235294
4	12	31.7371879629877	-110.206401424475	67.3282352941176
4	13	31.7234293067689	-110.186931334445	0.0294117647058824
4	14	31.7253657102367	-110.189387561187	38.9
4	15	31.7356082654218	-110.190346088696	12.3141176470588
4	16	31.7417232237412	-110.191843787929	14.6541176470588
4	17	31.7253657102367	-110.18908802134	0.232941176470588
4	18	31.7257224161387	-110.191244708236	8.87764705882353
4	19	31.7257224161387	-110.191124892297	3.66823529411765
4	20	31.7254676262087	-110.189747009003	7.73529411764706
4	21	31.723123558853	-110.187650230077	0.0176470588235294
4	22	31.7257224161387	-110.191304616205	1.83882352941176
4	23	31.7246013404468	-110.189507377126	0.348235294117647
4	24	31.7255185841947	-110.190106456819	9.33764705882353
4	25	31.7352515595198	-110.194659462487	7.00117647058824
4	26	31.7257224161387	-110.191304616205	6.12352941176471
4	27	31.7256205001667	-110.190825352451	1.91411764705882
4	28	31.7253657102367	-110.18914792931	19.8670588235294
4	29	31.7418760976992	-110.19178387996	85.5411764705882
4	30	31.7283722314105	-110.193041947316	3.00470588235294
4	31	31.7232254748249	-110.191005076359	0.127058823529412
4	32	31.723021642881	-110.188129493831	0.256470588235294
4	33	31.7408569379793	-110.18908802134	28.6647058823529
4	34	31.7235821807269	-110.191963603868	0.170588235294118
4	35	31.7367293411137	-110.192622591531	53.8352941176471
4	36	31.7417741817272	-110.191723971991	24.7658823529412
4	37	31.7254676262087	-110.189926732911	1.75294117647059
4	38	31.722563021007	-110.187829953985	0.00117647058823529
4	39	31.7257224161387	-110.191244708236	2.96117647058824
4	40	31.7305634248083	-110.203525841947	89.6423529411765
4	41	31.7416213077693	-110.195438266089	70.1870588235294
4	42	31.7254166682227	-110.189747009003	77.9729411764706
4	43	31.7257224161387	-110.191304616205	0.915294117647059
4	44	31.7249070883628	-110.187949769923	0.274117647058824
4	45	31.7281174414805	-110.19801430877	0.936470588235294
4	46	31.7423347195732	-110.189207837279	82.2870588235294
4	47	31.7396339463154	-110.192622591531	58.6188235294118
4	48	31.7380032907636	-110.190825352451	11.3023529411765
4	49	31.733824735912	-110.196696333444	21.6658823529412
4	50	31.7256714581527	-110.190945168389	18.4329411764706
4	51	31.7328055761921	-110.191664064021	54.7211764705882
4	52	31.7389714924975	-110.195917529843	77.4235294117647
4	53	31.7406531060353	-110.204664093364	29.0364705882353
4	54	31.7370860470157	-110.191664064021	13.5129411764706
4	55	31.7257224161387	-110.191244708236	52.7282352941176
4	56	31.7257224161387	-110.191304616205	6.75058823529412
4	57	31.7416722657553	-110.19178387996	70.3964705882353
4	58	31.7257224161387	-110.191184800267	0.858823529411765
4	59	31.7234802647549	-110.190226272758	0.312941176470588
4	60	31.744373039013	-110.192442867623	92.2282352941177
4	61	31.7385638286095	-110.194300014672	5.85294117647059
4	62	31.7264867859286	-110.198194032678	51.7917647058824
4	63	31.7382580806936	-110.18908802134	36.3435294117647
4	64	31.7417232237412	-110.192562683561	60.7152941176471
4	65	31.7257224161387	-110.191304616205	0.92
4	66	31.7253657102367	-110.191424432144	13.9223529411765
4	67	31.7245503824608	-110.187051150383	1.51176470588235
4	68	31.7257224161387	-110.191124892297	70.3035294117647
4	69	31.7347929376459	-110.193880658886	18.6070588235294
4	70	31.7256205001667	-110.190705536512	1.52235294117647
4	71	31.7415703497833	-110.19178387996	58.0682352941176
4	72	31.7254166682227	-110.189507377126	0.308235294117647
4	73	31.7383090386796	-110.199212468156	61.6717647058824
4	74	31.7257224161387	-110.191244708236	1.76705882352941
4	75	31.7247032564188	-110.189327653218	0.468235294117647
4	76	31.7252128362788	-110.189567285095	79.3752941176471
4	77	31.7241427185729	-110.186272346782	25.1717647058824
4	78	31.7417232237412	-110.192023511837	90.3117647058824
4	79	31.7419270556852	-110.190226272758	32.4211764705882
4	80	31.7381561647216	-110.18908802134	7.65882352941177
4	81	31.7343343157719	-110.203406026009	34.5447058823529
4	82	31.7246522984328	-110.18735069023	0.155294117647059
4	83	31.7296461810604	-110.196935965322	25.5105882352941
4	84	31.7425385515172	-110.194539646549	88.7094117647059
4	85	31.7256714581527	-110.19088526042	0.123529411764706
4	86	31.7417741817272	-110.191244708236	53.3917647058824
4	87	31.7257224161387	-110.191244708236	4.81882352941176
4	88	31.7255695421807	-110.190525812604	0.118823529411765
4	89	31.7416722657553	-110.19178387996	29.4094117647059
4	90	31.7369331730577	-110.192442867623	9.01529411764706
4	91	31.7241427185729	-110.185852990997	0.129411764705882
4	92	31.7251109203068	-110.188488941647	1.43176470588235
4	93	31.7255185841947	-110.190166364788	47.2023529411765
4	94	31.7257224161387	-110.191304616205	45.2117647058824
4	95	31.7242446345448	-110.186212438813	0.702352941176471
4	96	31.7254676262087	-110.190765444481	8.91176470588235
4	97	31.7244484664888	-110.186751610537	0.475294117647059
4	98	31.7402454421474	-110.192502775592	24.7105882352941
4	99	31.7239898446149	-110.18555345115	0.709411764705882
4	100	31.722461105035	-110.191484340113	1.94705882352941
4	101	31.7253657102367	-110.189387561187	0.151764705882353
4	102	31.7418251397132	-110.192083419807	91.3317647058823
4	103	31.7257224161387	-110.191304616205	1.70941176470588
4	104	31.7250599623208	-110.188309217739	0.578823529411765
4	105	31.7236331387129	-110.187470506169	0.644705882352941
4	106	31.7256205001667	-110.191364524175	4.24588235294118
4	107	31.7378504168056	-110.189327653218	11.8988235294118
4	108	31.7329584501501	-110.210295442481	9.82941176470588
4	109	31.7354553914638	-110.185852990997	14.2423529411765
4	110	31.7253657102367	-110.189267745248	0.338823529411765
4	111	31.7560933757919	-110.191484340113	98.6764705882353
4	112	31.7300538449483	-110.193700934978	38.42
4	113	31.7239898446149	-110.19975163988	2.03176470588235
4	114	31.7250599623208	-110.200770075358	5.62823529411765
4	115	31.7294423491164	-110.200111087696	5.10588235294118
4	116	31.7387167025675	-110.187530414138	32.3388235294118
4	117	31.7421818456152	-110.191903695899	56.1658823529412
4	118	31.7251618782928	-110.189866824942	1.66588235294118
4	119	31.7493159636546	-110.19352121107	89.4235294117647
4	120	31.7405002320774	-110.192622591531	45.8341176470588
4	121	31.7344871897299	-110.193940566856	7.13764705882353
4	122	31.7389205345115	-110.190106456819	32.9541176470588
4	123	31.7343852737579	-110.189327653218	74.7952941176471
4	124	31.7248051723908	-110.191184800267	0.2
4	125	31.7321431223741	-110.187470506169	9.44470588235294
4	126	31.7307672567523	-110.202567314438	12.5047058823529
4	127	31.7255695421807	-110.190405996666	1.54588235294118
4	128	31.7256714581527	-110.191244708236	66.2905882352941
4	129	31.7424875935312	-110.191304616205	51.3823529411765
4	130	31.7373408369456	-110.198912928309	60.1176470588235
4	131	31.7408059799933	-110.194779278426	59.3694117647059
4	132	31.7240917605869	-110.188788481494	0.125882352941176
4	133	31.7254166682227	-110.189567285095	2.37647058823529
4	134	31.7245503824608	-110.187530414138	1.37764705882353
4	135	31.7277097775925	-110.194359922641	5.12941176470588
4	136	31.7371879629877	-110.19711568923	66.6411764705882
4	137	31.7257224161387	-110.191244708236	0.530588235294118
4	138	31.7252637942648	-110.188968205402	0.569411764705882
4	139	31.7417741817272	-110.190585720574	18.2811764705882
4	140	31.734028567856	-110.191124892297	4.22823529411765
4	141	31.7238879286429	-110.19004654885	0.227058823529412
4	142	31.7418760976992	-110.191723971991	7.23882352941177
4	143	31.7417232237412	-110.192083419807	57.7411764705882
4	144	31.7254166682227	-110.189567285095	1.44
4	145	31.7417741817272	-110.191843787929	41.9235294117647
4	146	31.7417232237412	-110.192203235745	95.2164705882353
4	147	31.7342323997999	-110.19711568923	30.6564705882353
4	148	31.722919726909	-110.186991242414	0.0458823529411765
4	149	31.7396849043014	-110.195438266089	49.4647058823529
4	150	31.7376975428476	-110.185852990997	90.0176470588235
4	151	31.7429971733911	-110.193820750917	13.2011764705882
4	152	31.7390734084695	-110.192502775592	35.5352941176471
4	153	31.7417232237412	-110.192083419807	92.4094117647059
4	154	31.7246522984328	-110.187650230077	10.8964705882353
4	155	31.7231745168389	-110.194060382794	1.43764705882353
4	156	31.7395829883294	-110.195378358119	3.76941176470588
4	157	31.7253657102367	-110.191424432144	8.34117647058824
4	158	31.7437615431811	-110.195498174058	43.4435294117647
4	159	31.7416213077693	-110.19178387996	11.8341176470588
4	160	31.7423856775592	-110.197654860954	81.4011764705882
4	161	31.7369841310437	-110.189866824942	72.7176470588235
4	162	31.7406531060353	-110.194839186395	63.5552941176471
4	163	31.7241427185729	-110.191124892297	0.628235294117647
4	164	31.7257224161387	-110.191304616205	13.5294117647059
4	165	31.7381561647216	-110.187590322107	18.4141176470588
4	166	31.722512063021	-110.192862223408	8.66705882352941
4	167	31.7249070883628	-110.190705536512	1.05294117647059
4	168	31.7400925681894	-110.192622591531	10.8282352941176
4	169	31.7257224161387	-110.191304616205	1.96
4	170	31.7251618782928	-110.188668665555	16.0564705882353
4	171	31.7290346852284	-110.199871455819	34.6447058823529
4	172	31.7238369706569	-110.186032714905	0.632941176470588
4	173	31.7416722657553	-110.191843787929	3.50941176470588
4	174	31.7417232237412	-110.19178387996	23.1129411764706
4	175	31.7417232237412	-110.209157191064	76.9094117647059
4	176	31.7297480970323	-110.20508344915	53.6164705882353
4	177	31.7257224161387	-110.191304616205	22.94
4	178	31.7405511900634	-110.192742407469	81.7011764705882
4	179	31.7416722657553	-110.19178387996	38.4023529411765
4	180	31.7249580463488	-110.188069585862	0.0776470588235294
4	181	31.7256714581527	-110.190945168389	0.942352941176471
4	182	31.7416213077693	-110.191723971991	42.7094117647059
4	183	31.7375956268756	-110.204843817272	49.6670588235294
4	184	31.73321324008	-110.194599554518	6.98
4	185	31.7244994244748	-110.187170966322	0.569411764705882
4	186	31.7257224161387	-110.191184800267	2.79647058823529
4	187	31.7242446345448	-110.186212438813	0.305882352941176
4	188	31.7257224161387	-110.191304616205	0.663529411764706
4	189	31.7403983161054	-110.207359951984	27.2188235294118
4	190	31.7299519289763	-110.198972836279	8.37882352941176
4	191	31.7417232237412	-110.191843787929	31.0705882352941
4	192	31.7257224161387	-110.191184800267	27.4929411764706
4	193	31.7250599623208	-110.18914792931	83.5482352941176
4	194	31.7296461810604	-110.203705565855	60.2682352941176
4	195	31.7246013404468	-110.195258542181	4.09176470588235
4	196	31.7388186185395	-110.194300014672	66.8941176470588
4	197	31.7342833577859	-110.202327682561	20.0752941176471
4	198	31.7321431223741	-110.201908326776	18.0576470588235
4	199	31.7343343157719	-110.20238759053	90.4870588235294
4	200	31.7309201307102	-110.197774676892	89.3047058823529
4	201	31.7231745168389	-110.19004654885	0.0952941176470588
4	202	31.7413155598533	-110.191005076359	47.3670588235294
4	203	31.7295442650884	-110.200170995665	18.34
4	204	31.733162282094	-110.20682078026	11.6835294117647
4	205	31.7255185841947	-110.190166364788	1.76941176470588
4	206	31.7416722657553	-110.19178387996	58.4023529411765
4	207	31.7407550220073	-110.19178387996	39.9270588235294
4	208	31.7233783487829	-110.192143327776	0.758823529411765
4	209	31.7246013404468	-110.187530414138	0.463529411764706
4	210	31.7355573074358	-110.196516609537	21.14
4	211	31.7255695421807	-110.191064984328	19.1941176470588
4	212	31.7406021480494	-110.188908297432	35.4705882352941
4	213	31.7417232237412	-110.19178387996	64.2364705882353
4	214	31.7251618782928	-110.188968205402	0.444705882352941
4	215	31.7420289716572	-110.191723971991	27.2011764705882
4	216	31.7417232237412	-110.191664064021	27.3305882352941
4	217	31.7272511557186	-110.195018910303	9.38941176470588
4	218	31.7364745511837	-110.194839186395	21.0176470588235
4	219	31.7399396942314	-110.188309217739	16.1552941176471
4	220	31.7268434918306	-110.199092652217	29.8858823529412
4	221	31.7432519633211	-110.193820750917	10.3411764705882
4	222	31.7369331730577	-110.208078847616	96.0435294117647
4	223	31.7417232237412	-110.192742407469	28.7976470588235
4	224	31.7248561303768	-110.191664064021	1.02588235294118
4	225	31.7413155598533	-110.19178387996	69.4717647058824
4	226	31.7397358622874	-110.186332254752	65.5282352941176
4	227	31.7301557609203	-110.197295413138	95.4741176470588
4	228	31.7383599966656	-110.199032744248	5.80823529411765
4	229	31.7417232237412	-110.192143327776	6.35294117647059
4	230	31.7306143827943	-110.192622591531	9.88470588235294
4	231	31.7246522984328	-110.188968205402	2.84470588235294
4	232	31.7257224161387	-110.191304616205	0.344705882352941
4	233	31.7243465505168	-110.186871426475	0.388235294117647
4	234	31.7370860470157	-110.189327653218	5.96705882352941
4	235	31.7406531060353	-110.194719370457	72.0588235294118
4	236	31.7391753244415	-110.181659433144	7.16352941176471
4	237	31.7480929719907	-110.194060382794	63.4176470588235
4	238	31.7455960306769	-110.19178387996	15.6729411764706
4	239	31.7417232237412	-110.19178387996	39.9764705882353
4	240	31.7419780136712	-110.192023511837	53.9835294117647
4	241	31.7266396598866	-110.196276977659	4.88352941176471
4	242	31.7401944841614	-110.204963633211	99.6258823529412
4	243	31.7417232237412	-110.191723971991	68.8011764705882
4	244	31.7257224161387	-110.191304616205	1.40588235294118
4	245	31.7256714581527	-110.191304616205	2.31529411764706
4	246	31.7347929376459	-110.191484340113	12.5788235294118
4	247	31.722766852951	-110.188129493831	0.00705882352941176
4	248	31.7398377782594	-110.19178387996	23.1117647058824
4	249	31.7255695421807	-110.190465904635	1.33176470588235
4	250	31.7403473581194	-110.190346088696	49.0364705882353
4	251	31.7257224161387	-110.191304616205	78.5352941176471
4	252	31.7410098119373	-110.192982039346	87.6329411764706
4	253	31.7356592234078	-110.204604185395	99.0129411764706
4	254	31.7367293411137	-110.19178387996	53.0482352941176
4	255	31.7423856775592	-110.199332284095	44.4835294117647
4	256	31.7419270556852	-110.195138726242	91.1141176470588
4	257	31.7357101813938	-110.196935965322	3.98941176470588
4	258	31.7249070883628	-110.187949769923	0.112941176470588
4	259	31.7257224161387	-110.191124892297	26.2882352941176
4	260	31.7410098119373	-110.193161763254	26.1341176470588
4	261	31.7256714581527	-110.191304616205	1.50941176470588
4	262	31.7389714924975	-110.188968205402	29.1035294117647
4	263	31.7257224161387	-110.191244708236	1.54705882352941
4	264	31.7367293411137	-110.192862223408	7.30235294117647
4	265	31.7349458116039	-110.193820750917	55.3129411764706
4	266	31.7255185841947	-110.190106456819	1.11411764705882
4	267	31.7257224161387	-110.191244708236	4.24941176470588
4	268	31.7253657102367	-110.189327653218	4.72941176470588
4	269	31.7408059799933	-110.1979544008	12.6352941176471
4	270	31.7436596272091	-110.192982039346	87.4047058823529
4	271	31.7257224161387	-110.191124892297	0.362352941176471
4	272	31.7324488702901	-110.199392192064	23.6458823529412
4	273	31.7288308532844	-110.195977437813	5.65764705882353
4	274	31.7238879286429	-110.189267745248	24.3364705882353
4	275	31.7400416102034	-110.189806916972	56.7823529411765
4	276	31.7259262480827	-110.196576517506	19.4670588235294
4	277	31.7257224161387	-110.191304616205	88.6929411764706
4	278	31.7426914254752	-110.192622591531	99.1470588235294
4	279	31.7391753244415	-110.204065013671	22.0670588235294
4	280	31.7254676262087	-110.189747009003	2.58352941176471
4	281	31.7257224161387	-110.191304616205	0.28
4	282	31.7350477275759	-110.19447973858	5.52235294117647
4	283	31.7398377782594	-110.192323051684	66.7035294117647
4	284	31.7424875935312	-110.192382959653	88.98
4	285	31.7257224161387	-110.191304616205	33.6435294117647
4	286	31.7418760976992	-110.191963603868	86.8023529411765
4	287	31.7411626858953	-110.192023511837	25.48
4	288	31.7417741817272	-110.188189401801	12.2788235294118
4	289	31.7269454078026	-110.197774676892	35.2717647058824
4	290	31.7250090043348	-110.19004654885	0.12
4	291	31.7252128362788	-110.188848389463	0.503529411764706
4	292	31.7254166682227	-110.191364524175	0.289411764705882
4	293	31.7241427185729	-110.187170966322	0.0517647058823529
4	294	31.7265377439146	-110.19801430877	26.1847058823529
4	295	31.7465642324108	-110.198673296432	28.2858823529412
4	296	31.7389205345115	-110.194719370457	25.8929411764706
4	297	31.7407550220073	-110.193401395132	41.0682352941176
4	298	31.7481948879627	-110.191843787929	84.6941176470588
4	299	31.744882618873	-110.192263143715	37.2211764705882
4	300	31.7417232237412	-110.192023511837	59.1682352941177
4	301	31.7231745168389	-110.19004654885	0.0952941176470588
4	302	31.7413155598533	-110.191005076359	47.3670588235294
4	303	31.7295442650884	-110.200170995665	18.34
4	304	31.733162282094	-110.20682078026	11.6835294117647
4	305	31.7255185841947	-110.190166364788	1.76941176470588
4	306	31.7416722657553	-110.19178387996	58.4023529411765
4	307	31.7407550220073	-110.19178387996	39.9270588235294
4	308	31.7233783487829	-110.192143327776	0.758823529411765
4	309	31.7246013404468	-110.187530414138	0.463529411764706
4	310	31.7355573074358	-110.196516609537	21.14
4	311	31.7255695421807	-110.191064984328	19.1941176470588
4	312	31.7406021480494	-110.188908297432	35.4705882352941
4	313	31.7417232237412	-110.19178387996	64.2364705882353
4	314	31.7251618782928	-110.188968205402	0.444705882352941
4	315	31.7420289716572	-110.191723971991	27.2011764705882
4	316	31.7417232237412	-110.191664064021	27.3305882352941
4	317	31.7272511557186	-110.195018910303	9.38941176470588
4	318	31.7364745511837	-110.194839186395	21.0176470588235
4	319	31.7399396942314	-110.188309217739	16.1552941176471
4	320	31.7268434918306	-110.199092652217	29.8858823529412
4	321	31.7432519633211	-110.193820750917	10.3411764705882
4	322	31.7369331730577	-110.208078847616	96.0435294117647
4	323	31.7417232237412	-110.192742407469	28.7976470588235
4	324	31.7248561303768	-110.191664064021	1.02588235294118
4	325	31.7413155598533	-110.19178387996	69.4717647058824
4	326	31.7397358622874	-110.186332254752	65.5282352941176
4	327	31.7301557609203	-110.197295413138	95.4741176470588
4	328	31.7383599966656	-110.199032744248	5.80823529411765
4	329	31.7417232237412	-110.192143327776	6.35294117647059
4	330	31.7306143827943	-110.192622591531	9.88470588235294
4	331	31.7246522984328	-110.188968205402	2.84470588235294
4	332	31.7257224161387	-110.191304616205	0.344705882352941
4	333	31.7243465505168	-110.186871426475	0.388235294117647
4	334	31.7370860470157	-110.189327653218	5.96705882352941
4	335	31.7406531060353	-110.194719370457	72.0588235294118
4	336	31.7391753244415	-110.181659433144	7.16352941176471
4	337	31.7480929719907	-110.194060382794	63.4176470588235
4	338	31.7455960306769	-110.19178387996	15.6729411764706
4	339	31.7417232237412	-110.19178387996	39.9764705882353
4	340	31.7419780136712	-110.192023511837	53.9835294117647
4	341	31.7266396598866	-110.196276977659	4.88352941176471
4	342	31.7401944841614	-110.204963633211	99.6258823529412
4	343	31.7417232237412	-110.191723971991	68.8011764705882
4	344	31.7257224161387	-110.191304616205	1.40588235294118
4	345	31.7256714581527	-110.191304616205	2.31529411764706
4	346	31.7347929376459	-110.191484340113	12.5788235294118
4	347	31.722766852951	-110.188129493831	0.00705882352941176
4	348	31.7398377782594	-110.19178387996	23.1117647058824
4	349	31.7255695421807	-110.190465904635	1.33176470588235
4	350	31.7403473581194	-110.190346088696	49.0364705882353
4	351	31.7257224161387	-110.191304616205	78.5352941176471
4	352	31.7410098119373	-110.192982039346	87.6329411764706
4	353	31.7356592234078	-110.204604185395	99.0129411764706
4	354	31.7367293411137	-110.19178387996	53.0482352941176
4	355	31.7423856775592	-110.199332284095	44.4835294117647
4	356	31.7419270556852	-110.195138726242	91.1141176470588
4	357	31.7357101813938	-110.196935965322	3.98941176470588
4	358	31.7249070883628	-110.187949769923	0.112941176470588
4	359	31.7257224161387	-110.191124892297	26.2882352941176
4	360	31.7410098119373	-110.193161763254	26.1341176470588
4	361	31.7256714581527	-110.191304616205	1.50941176470588
4	362	31.7389714924975	-110.188968205402	29.1035294117647
4	363	31.7257224161387	-110.191244708236	1.54705882352941
4	364	31.7367293411137	-110.192862223408	7.30235294117647
4	365	31.7349458116039	-110.193820750917	55.3129411764706
4	366	31.7255185841947	-110.190106456819	1.11411764705882
4	367	31.7257224161387	-110.191244708236	4.24941176470588
4	368	31.7253657102367	-110.189327653218	4.72941176470588
4	369	31.7408059799933	-110.1979544008	12.6352941176471
4	370	31.7436596272091	-110.192982039346	87.4047058823529
4	371	31.7257224161387	-110.191124892297	0.362352941176471
4	372	31.7324488702901	-110.199392192064	23.6458823529412
4	373	31.7288308532844	-110.195977437813	5.65764705882353
4	374	31.7238879286429	-110.189267745248	24.3364705882353
4	375	31.7400416102034	-110.189806916972	56.7823529411765
4	376	31.7259262480827	-110.196576517506	19.4670588235294
4	377	31.7257224161387	-110.191304616205	88.6929411764706
4	378	31.7426914254752	-110.192622591531	99.1470588235294
4	379	31.7391753244415	-110.204065013671	22.0670588235294
4	380	31.7254676262087	-110.189747009003	2.58352941176471
4	381	31.7257224161387	-110.191304616205	0.28
4	382	31.7350477275759	-110.19447973858	5.52235294117647
4	383	31.7398377782594	-110.192323051684	66.7035294117647
4	384	31.7424875935312	-110.192382959653	88.98
4	385	31.7257224161387	-110.191304616205	33.6435294117647
4	386	31.7418760976992	-110.191963603868	86.8023529411765
4	387	31.7411626858953	-110.192023511837	25.48
4	388	31.7417741817272	-110.188189401801	12.2788235294118
4	389	31.7269454078026	-110.197774676892	35.2717647058824
4	390	31.7250090043348	-110.19004654885	0.12
4	391	31.7252128362788	-110.188848389463	0.503529411764706
4	392	31.7254166682227	-110.191364524175	0.289411764705882
4	393	31.7241427185729	-110.187170966322	0.0517647058823529
4	394	31.7265377439146	-110.19801430877	26.1847058823529
4	395	31.7465642324108	-110.198673296432	28.2858823529412
4	396	31.7389205345115	-110.194719370457	25.8929411764706
4	397	31.7407550220073	-110.193401395132	41.0682352941176
4	398	31.7481948879627	-110.191843787929	84.6941176470588
4	399	31.744882618873	-110.192263143715	37.2211764705882
4	400	31.7417232237412	-110.192023511837	59.1682352941177
4	401	31.7269963657886	-110.193760842948	1.14
4	402	31.7417232237412	-110.19178387996	12.1329411764706
4	403	31.7405511900634	-110.191005076359	63.8447058823529
4	404	31.7387676605535	-110.204544277426	26.8117647058824
4	405	31.73397760987	-110.19885302034	66.2282352941177
4	406	31.7256714581527	-110.191304616205	10.9247058823529
4	407	31.7243975085028	-110.187889861954	0.257647058823529
4	408	31.7240917605869	-110.185972806936	3.91764705882353
4	409	31.7416722657553	-110.19178387996	5.44705882352941
4	410	31.7256205001667	-110.190765444481	0.770588235294118
4	411	31.7256714581527	-110.190945168389	16.32
4	412	31.7393791563855	-110.190226272758	10.4811764705882
4	413	31.7252128362788	-110.189327653218	0.321176470588235
4	414	31.7410607699233	-110.19447973858	11.3905882352941
4	415	31.7256205001667	-110.191364524175	2.94941176470588
4	416	31.7256714581527	-110.19088526042	0.181176470588235
4	417	31.7319392904301	-110.195977437813	99.1329411764706
4	418	31.7248561303768	-110.187829953985	0.248235294117647
4	419	31.7251109203068	-110.188548849617	0.144705882352941
4	420	31.7254676262087	-110.189866824942	1.28352941176471
4	421	31.7235312227409	-110.187170966322	0.308235294117647
4	422	31.7256205001667	-110.190705536512	1.20235294117647
4	423	31.7416722657553	-110.19178387996	78.5105882352941
4	424	31.7256205001667	-110.190825352451	7.16352941176471
4	425	31.7420289716572	-110.191364524175	42.6447058823529
4	426	31.7252637942648	-110.191184800267	1.19294117647059
4	427	31.7417741817272	-110.191843787929	78.4952941176471
4	428	31.7257224161387	-110.191184800267	1.32705882352941
4	429	31.7413155598533	-110.192203235745	52.5494117647059
4	430	31.722817810937	-110.188848389463	0.0235294117647059
4	431	31.7299009709903	-110.200111087696	26.54
4	432	31.722563021007	-110.187829953985	0.00117647058823529
4	433	31.7417232237412	-110.19178387996	23.6117647058824
4	434	31.7417232237412	-110.191424432144	27.5741176470588
4	435	31.7250599623208	-110.188369125709	0.567058823529412
4	436	31.7256714581527	-110.191005076359	9.60352941176471
4	437	31.7256714581527	-110.190945168389	4.37882352941176
4	438	31.7291366012004	-110.198253940647	6.99764705882353
4	439	31.7329584501501	-110.196336885629	35.4176470588235
4	440	31.7416722657553	-110.191843787929	14.9882352941176
4	441	31.7406021480494	-110.194599554518	3.19176470588235
4	442	31.7378504168056	-110.202747038346	85.56
4	443	31.7430990893631	-110.193041947316	35.2694117647059
4	444	31.7232254748249	-110.187530414138	0.0176470588235294
4	445	31.7257224161387	-110.191244708236	1.52352941176471
4	446	31.7397358622874	-110.189207837279	98.3270588235294
4	447	31.7249070883628	-110.191604156052	19.2835294117647
4	448	31.7431500473491	-110.196935965322	56.8411764705882
4	449	31.7375446688896	-110.18908802134	29.7564705882353
4	450	31.7244484664888	-110.190585720574	0.308235294117647
4	451	31.7257733741247	-110.194779278426	53.4447058823529
4	452	31.722563021007	-110.187829953985	0.00117647058823529
4	453	31.7386657445815	-110.197355321107	86.7541176470588
4	454	31.7367802990997	-110.196336885629	17.0329411764706
4	455	31.7242446345448	-110.186991242414	0.104705882352941
4	456	31.7257224161387	-110.191304616205	6.31764705882353
4	457	31.7426914254752	-110.193940566856	30.1635294117647
4	458	31.7294423491164	-110.200410627543	20.7023529411765
4	459	31.7240917605869	-110.185793083028	16.7658823529412
4	460	31.7313277945982	-110.19447973858	1.54235294117647
4	461	31.7321431223741	-110.193221671224	30.1870588235294
4	462	31.7282703154385	-110.198074216739	2.52117647058824
4	463	31.7260281640547	-110.197714768923	49.5047058823529
4	464	31.7244994244748	-110.188429033678	0.66
4	465	31.7247542144048	-110.189207837279	6.11764705882353
4	466	31.7340795258419	-110.197894492831	12.5447058823529
4	467	31.7256205001667	-110.190645628543	32.6176470588235
4	468	31.7417232237412	-110.19178387996	80.0011764705882
4	469	31.7236840966989	-110.187051150383	0.136470588235294
4	470	31.7257224161387	-110.191124892297	30.4905882352941
4	471	31.7270982817606	-110.194839186395	1.08588235294118
4	472	31.7328055761921	-110.194539646549	39.8717647058824
4	473	31.7238879286429	-110.185433635212	0.295294117647059
4	474	31.7251109203068	-110.188548849617	0.367058823529412
4	475	31.7354553914638	-110.188848389463	12.6129411764706
4	476	31.7419780136712	-110.191544248083	93.9188235294118
4	477	31.7247542144048	-110.187530414138	0.0894117647058824
4	478	31.7394810723575	-110.188189401801	13.6541176470588
4	479	31.7409588539513	-110.1926824995	22.9788235294118
4	480	31.7250090043348	-110.189447469156	38.2529411764706
4	481	31.7351496435478	-110.194120290764	44.3611764705882
4	482	31.7257224161387	-110.191304616205	6.81764705882353
4	483	31.7414174758253	-110.19178387996	95.3552941176471
4	484	31.7326017442481	-110.193221671224	49.2988235294118
4	485	31.7257224161387	-110.191184800267	2.07058823529412
4	486	31.7236331387129	-110.188189401801	0.0341176470588235
4	487	31.7257224161387	-110.191124892297	0.171764705882353
4	488	31.7259772060687	-110.194659462487	12.7682352941176
4	489	31.7362197612537	-110.191304616205	95.98
4	490	31.7315825845282	-110.20148897099	63.0788235294118
4	491	31.7381561647216	-110.187590322107	86.1635294117647
4	492	31.7257224161387	-110.191304616205	0.318823529411765
4	493	31.7389205345115	-110.200949799266	86.0941176470588
4	494	31.7411117279093	-110.191064984328	11.2352941176471
4	495	31.7257224161387	-110.191184800267	9.37058823529412
4	496	31.7242955925308	-110.186991242414	0.698823529411765
4	497	31.7245503824608	-110.186991242414	55.0623529411765
4	498	31.7243975085028	-110.186751610537	0.834117647058824
4	499	31.7237350546849	-110.187051150383	0.0517647058823529
[truncated: 30,501 more rows]
