# Supplementary material for: An agent-based model reveals lost person behavior based on data from wilderness search and rescue
Source: Sci Rep. 2022 Apr 7;12:5873. doi: 10.1038/s41598-022-09502-4 (PMC8990012; doi:10.1038/s41598-022-09502-4)
Supplement: Supplementary file 2 — Supplementary Information 2. [file 41598_2022_9502_MOESM2_ESM.csv]

incident_index	RW	RT	DT	SP	VE	BT
1	0	1	0	0	0	0
2	0	1	0	0	0	0
3	0	0.166666666666667	0.833333333333333	0	0	0
4	0	0.166666666666667	0.833333333333333	0	0	0
5	0	0.166666666666667	0.833333333333333	0	0	0
6	0	0.166666666666667	0.833333333333333	0	0	0
7	0	0.166666666666667	0.833333333333333	0	0	0
8	0	0.166666666666667	0.833333333333333	0	0	0
9	0	1	0	0	0	0
10	0	0.166666666666667	0.833333333333333	0	0	0
11	0	1	0	0	0	0
12	0	0.166666666666667	0.833333333333333	0	0	0
13	0	1	0	0	0	0
14	0.5	0	0.5	0	0	0
15	0	0.166666666666667	0.833333333333333	0	0	0
16	0	1	0	0	0	0
17	0	1	0	0	0	0
18	0.166666666666667	0	0.833333333333333	0	0	0
19	0.166666666666667	0	0.833333333333333	0	0	0
20	0	1	0	0	0	0
21	0	1	0	0	0	0
22	0	0.166666666666667	0.833333333333333	0	0	0
23	0.166666666666667	0	0.833333333333333	0	0	0
24	0.166666666666667	0	0.833333333333333	0	0	0
25	0.166666666666667	0	0.833333333333333	0	0	0
26	0	1	0	0	0	0
27	0	0.166666666666667	0.833333333333333	0	0	0
28	0	1	0	0	0	0
29	0	0.166666666666667	0.833333333333333	0	0	0
30	0	0.166666666666667	0.833333333333333	0	0	0
31	0	0.5	0.5	0	0	0
32	0	0.166666666666667	0.833333333333333	0	0	0
33	0	1	0	0	0	0
34	0	1	0	0	0	0
35	0	0.166666666666667	0.833333333333333	0	0	0
36	0	1	0	0	0	0
37	0	0.166666666666667	0.833333333333333	0	0	0
38	0.166666666666667	0	0.833333333333333	0	0	0
39	0	1	0	0	0	0
40	0	0.166666666666667	0.833333333333333	0	0	0
41	0	1	0	0	0	0
42	0	0.833333333333333	0	0	0.166666666666667	0
43	0	0.166666666666667	0.833333333333333	0	0	0
44	0	1	0	0	0	0
45	0	0.166666666666667	0.833333333333333	0	0	0
46	0	0.166666666666667	0.833333333333333	0	0	0
47	0	0.166666666666667	0.833333333333333	0	0	0
48	0	0.166666666666667	0.833333333333333	0	0	0
49	0	0.166666666666667	0.833333333333333	0	0	0
50	0.166666666666667	0	0.833333333333333	0	0	0
51	0	1	0	0	0	0
52	0	0	0.833333333333333	0.166666666666667	0	0
53	0.166666666666667	0	0.833333333333333	0	0	0
54	0.166666666666667	0	0.833333333333333	0	0	0
55	0.166666666666667	0	0.833333333333333	0	0	0
56	0.166666666666667	0	0.833333333333333	0	0	0
57	0.166666666666667	0	0.833333333333333	0	0	0
58	0.166666666666667	0	0.833333333333333	0	0	0
59	0.166666666666667	0	0.833333333333333	0	0	0
60	0	0	1	0	0	0
61	0	0.166666666666667	0.833333333333333	0	0	0
62	0.166666666666667	0.166666666666667	0.666666666666667	0	0	0
63	0.166666666666667	0	0.833333333333333	0	0	0
64	0	0.166666666666667	0.833333333333333	0	0	0
65	0	0.166666666666667	0.833333333333333	0	0	0
