# Supplementary material for: An agent-based model reveals lost person behavior based on data from wilderness search and rescue
Source: Sci Rep. 2022 Apr 7;12:5873. doi: 10.1038/s41598-022-09502-4 (PMC8990012; doi:10.1038/s41598-022-09502-4)
Supplement: Supplementary file 3 — Supplementary Information 3. [file 41598_2022_9502_MOESM3_ESM.csv]

incident_index	IPP_lat	IPP_lon	find_lat	find_lon
1	31.39708335	-111.20643	31.406333	-111.19683
2	31.42903334	-110.29328	31.429517	-110.30412
3	31.50571667	-110.67622	31.51	-110.65333
4	31.72261664	-110.18783	31.741767	-110.19178
5	31.83521665	-110.3567	31.862267	-110.39655
6	31.90240002	-109.27847	31.8395	-109.27667
7	31.92245	-109.96732	31.921483	-110.03358
8	32.01236667	-109.31572	31.99935	-109.3078
9	32.33333333	-110.85283	32.3715	-110.86467
10	32.33583333	-110.91017	32.3665	-110.88017
11	32.33699999	-110.91667	32.359833	-110.89767
12	32.40916665	-110.70983	32.400833	-110.69233
13	32.41976668	-110.74733	32.3655	-110.77583
14	32.43543332	-110.78933	32.428833	-110.79433
15	32.82141666	-111.20212	32.824667	-111.22717
16	33.37055	-111.11522	33.375283	-111.08918
17	33.38884999	-111.36565	33.4012	-111.37517
18	33.39680001	-111.34805	33.4215	-111.3605
19	33.39705	-111.34787	33.409333	-111.31717
20	33.39733334	-111.348	33.441667	-111.36767
21	33.39750001	-111.34783	33.415667	-111.365
22	33.47801666	-111.43767	33.415667	-111.36478
23	33.60398331	-112.51512	33.590333	-112.52283
24	33.70541668	-111.33805	33.67915	-111.31695
25	34.0927	-111.42465	34.068767	-111.43592
26	34.09278333	-111.42098	34.102333	-111.49033
27	34.55	-111.63333	34.55	-111.61667
28	34.55976664	-111.65395	34.540067	-111.70348
29	34.6	-112.55	34.633333	-112.63333
30	34.63041668	-112.5553	34.627233	-112.54577
31	34.82166665	-111.80667	34.818333	-111.79833
32	34.82386665	-111.77513	34.831667	-111.743
33	34.86666667	-111.88333	34.866667	-111.8
34	34.88683332	-111.784	34.902667	-111.78683
35	34.89333331	-111.86333	34.906667	-111.87603
36	34.90286668	-111.81313	34.891833	-111.80482
37	34.91666667	-111.8	34.966667	-111.86667
38	34.92530003	-111.7341	34.897333	-111.74117
39	34.97868334	-111.89643	34.946833	-111.88967
40	35.1938	-114.05703	35.208717	-114.13195
41	35.24375	-111.59967	35.232517	-111.6015
42	35.33068333	-111.71108	35.334233	-111.6975
43	36.23878333	-112.6892	36.246433	-112.70008
44	41.54819	-80.33056	41.59006	-80.32647
45	42.0097	-74.42595	42.03544	-74.35565
46	42.02893	-74.33659	42.02902	-74.35191
47	42.17965	-74.21362	42.18345	-74.19585
48	42.31735	-76.47791	42.30271	-76.48976
49	42.34432	-77.47638	42.36077	-77.48593
50	42.74271	-73.45475	42.75163	-73.46259
51	43.06902	-74.48481	43.05475	-74.4839
52	43.42473	-73.73209	43.42878	-73.73981
53	43.42498	-74.41496	43.41592	-74.4142
54	43.42736	-74.4481	43.44347	-74.45004
55	43.4332	-74.41433	43.45684	-74.41519
56	43.4449	-74.4086	43.43407	-74.40747
57	43.51063	-74.57393	43.53014	-74.57169
58	43.65649	-76.00019	43.65566	-76.0115
59	43.73413	-74.25577	43.73701	-74.28305
60	43.8756	-74.43076	43.91132	-74.37437
61	43.95385	-75.15748	43.99774	-75.16148
62	44.16065	-73.85545	44.1547	-73.85942
63	44.19013	-74.81336	44.18772	-74.79719
64	44.28656	-74.61429	44.28923	-74.60208
65	48.1103	-121.4917	48.142	-121.4739
